# Supplementary material for: (tert-Butyl­imido)bis­(η5-cyclo­penta­dien­yl)pyridine­zirconium(IV)
Source: Acta Crystallogr Sect E Struct Rep Online. 2010 Aug 28;66(Pt 9):m1180. doi: 10.1107/S1600536810033556 (PMC3007953; doi:10.1107/S1600536810033556)
Supplement: Supplementary file 1 [file e-66-m1180-sup1.cif]

##############################################################################
###                                                                        ###
###        Electronic paper (Acta Crystallographica Section E)             ###
###                                                                        ###
##############################################################################
#                                                                            #
# This CIF contains the data in a paper accepted for publication in Acta     #
# Crystallographica Section E. It conforms to the requirements of Notes      #
# for Authors for Section E, and has been peer reviewed under the auspices   #
# of the IUCr Commission on Journals.                                        #
#                                                                            #
# Full details of the Crystallographic Information File format               #
# are given in the paper "The Crystallographic Information File (CIF):       #
# a New Standard Archive File for Crystallography" by S. R. Hall, F. H.      #
# Allen and I. D. Brown [Acta Cryst. (1991), A47, 655-685].                  #
#                                                                            #
# The current version of the core CIF dictionary is obtainable from          #
# ftp://ftp.iucr.org/pub/cif_core.dic. The current version number is 2.4.    #
#                                                                            #
# Software is freely available for graphical display of the structure(s) in  #
# this CIF.  For information consult the CIF home page http://www.iucr.org/  #
# cif/home.html                                                              #
#                                                                            #
# This file may be used for bona fide research purposes within the           #
# scientific community so long as proper attribution is given to the journal # 
# article from which it was obtained.                                        #
#                                                                            #
##############################################################################
                                             
data_I
_audit_creation_method     SHELXL-97
_chemical_name_systematic
;
(<i>tert</i>-Butylimido)bis(\h^5^-cyclopentadienyl)pyridinezirconium(IV)
;
_chemical_name_common     ?
_chemical_formula_moiety     'C19 H24 N2 Zr'
_chemical_formula_sum     'C19 H24 N2 Zr'
_chemical_formula_iupac     '[Zr (C5 H5)2 (C4 H9 N) (C5 H5 N)]'
_chemical_formula_weight     371.62
_chemical_melting_point     ?
_symmetry_cell_setting     orthorhombic
_symmetry_space_group_name_H-M     'P 21 21 21'
_symmetry_space_group_name_Hall     'P 2ac 2ab'
loop_
    _symmetry_equiv_pos_as_xyz
    'x, y, z'
    '-x+1/2, -y, z+1/2'
    '-x, y+1/2, -z+1/2'
    'x+1/2, -y+1/2, -z'
_cell_length_a     9.3946(2)
_cell_length_b     13.6156(4)
_cell_length_c     14.4126(3)
_cell_angle_alpha     90.00
_cell_angle_beta     90.00
_cell_angle_gamma     90.00
_cell_volume     1843.56(8)
_cell_formula_units_Z     4
_cell_measurement_reflns_used     11751
_cell_measurement_theta_min     2.00
_cell_measurement_theta_max     29.64
_cell_measurement_temperature     200(2)
_exptl_crystal_description     prism
_exptl_crystal_colour     yellow
_exptl_crystal_size_max     0.50
_exptl_crystal_size_mid     0.50
_exptl_crystal_size_min     0.35
_exptl_crystal_density_diffrn     1.339
_exptl_crystal_density_meas     ?
_exptl_crystal_density_method     'not measured'
_exptl_crystal_F_000     768
_exptl_absorpt_coefficient_mu     0.595
_exptl_absorpt_correction_type     numerical
_exptl_absorpt_process_details     '(X-SHAPE and X-RED32; Stoe & Cie, 2005)'
_exptl_absorpt_correction_T_min     0.7303
_exptl_absorpt_correction_T_max     0.8960
_exptl_special_details
;
;
_diffrn_ambient_temperature     200(2)
_diffrn_radiation_type     MoK\a
_diffrn_radiation_wavelength     0.71073
_diffrn_radiation_source     'fine-focus sealed tube'
_diffrn_radiation_monochromator     graphite
_diffrn_measurement_device_type     'Stoe IPDS II'
_diffrn_measurement_method     '\w'
_diffrn_detector_area_resol_mean     ?
_diffrn_reflns_number     35444
_diffrn_reflns_av_R_equivalents     0.0253
_diffrn_reflns_av_sigmaI/netI     0.0151
_diffrn_reflns_theta_min     2.06
_diffrn_reflns_theta_max     29.16
_diffrn_reflns_theta_full     29.16
_diffrn_measured_fraction_theta_max     1.000
_diffrn_measured_fraction_theta_full     1.000
_diffrn_reflns_limit_h_min     -12
_diffrn_reflns_limit_h_max     12
_diffrn_reflns_limit_k_min     -18
_diffrn_reflns_limit_k_max     18
_diffrn_reflns_limit_l_min     -19
_diffrn_reflns_limit_l_max     19
_diffrn_standards_number     ?
_diffrn_standards_interval_count     ?
_diffrn_standards_interval_time     ?
_diffrn_standards_decay_%     ?
_refine_special_details
;
Refinement of <i>F</i>^2^ against ALL reflections. The weighted <i>R</i>-factor
<i>wR</i> and goodness of fit <i>S</i> are based on <i>F</i>^2^, conventional
<i>R</i>-factors <i>R</i> are based on <i>F</i>, with <i>F</i> set to zero for
negative <i>F</i>^2^. The threshold expression of <i>F</i>^2^ >
\s(<i>F</i>^2^) is used only for calculating <i>R</i>-factors(gt) <i>etc</i>.
and is not relevant to the choice of reflections for refinement.
<i>R</i>-factors based on <i>F</i>^2^ are statistically about twice as large
as those based on <i>F</i>, and <i>R</i>- factors based on ALL data will be
even larger.
;
_reflns_number_total     4990
_reflns_number_gt     4752
_reflns_threshold_expression     I>2sigma(I)
_refine_ls_structure_factor_coef     Fsqd
_refine_ls_matrix_type     full
_refine_ls_R_factor_all     0.0245
_refine_ls_R_factor_gt     0.0226
_refine_ls_wR_factor_gt     0.0586
_refine_ls_wR_factor_ref     0.0591
_refine_ls_goodness_of_fit_ref     1.027
_refine_ls_restrained_S_all     1.031
_refine_ls_number_reflns     4990
_refine_ls_number_parameters     181
_refine_ls_number_restraints     16
_refine_ls_hydrogen_treatment     constr
_refine_ls_weighting_scheme     calc
_refine_ls_weighting_details
         'calc w=1/[\s^2^(Fo^2^)+(0.0430P)^2^+0.0440P] where P=(Fo^2^+2Fc^2^)/3'
_atom_sites_solution_hydrogens     geom
_atom_sites_solution_primary     direct
_atom_sites_solution_secondary     difmap
_refine_ls_shift/su_max     0.001
_refine_ls_shift/su_mean     0.000
_refine_diff_density_max     0.448
_refine_diff_density_min     -0.379
_refine_ls_extinction_method     none
_refine_ls_extinction_coef     ?
_refine_ls_abs_structure_details     'Flack (1983), 2169 Friedel pairs'
_refine_ls_abs_structure_Flack     -0.03(4)
loop_
    _atom_type_symbol
    _atom_type_description
    _atom_type_scat_dispersion_real
    _atom_type_scat_dispersion_imag
    _atom_type_scat_source
    'C' 'C' 0.0033 0.0016
                         'International Tables Vol C Tables 4.2.6.8 and 6.1.1.4'
    'H' 'H' 0.0000 0.0000
                         'International Tables Vol C Tables 4.2.6.8 and 6.1.1.4'
    'N' 'N' 0.0061 0.0033
                         'International Tables Vol C Tables 4.2.6.8 and 6.1.1.4'
    'Zr' 'Zr' -2.9673 0.5597
                         'International Tables Vol C Tables 4.2.6.8 and 6.1.1.4'
_computing_data_collection     'X-AREA (Stoe & Cie, 2005)'
_computing_cell_refinement     'X-AREA (Stoe & Cie, 2005)'
_computing_data_reduction     'X-AREA (Stoe & Cie, 2005)'
_computing_structure_solution     'SHELXS97 (Sheldrick, 2008)'
_computing_structure_refinement     'SHELXL97 (Sheldrick, 2008)'
_computing_molecular_graphics     'XP in SHELXTL (Sheldrick, 2008)'
_computing_publication_material     'SHELXTL (Sheldrick, 2008)'
loop_
    _atom_site_type_symbol
    _atom_site_label
    _atom_site_fract_x
    _atom_site_fract_y
    _atom_site_fract_z
    _atom_site_U_iso_or_equiv
    _atom_site_adp_type
    _atom_site_calc_flag
    _atom_site_refinement_flags
    _atom_site_occupancy
    _atom_site_disorder_assembly
    _atom_site_disorder_group
    C C2A -0.0298(4) 0.5132(4) 0.2054(4) 0.0710(13) Uiso d PD 0.634(5) A 1
    H H2A1 -0.0198 0.5691 0.2477 0.107 Uiso calc PR 0.634(5) A 1
    H H2A2 -0.1118 0.4734 0.2241 0.107 Uiso calc PR 0.634(5) A 1
    H H2A3 -0.0441 0.5373 0.1420 0.107 Uiso calc PR 0.634(5) A 1
    C C3A 0.1191(6) 0.4163(4) 0.3089(2) 0.0765(14) Uiso d PD 0.634(5) A 1
    H H3A1 0.1243 0.4733 0.3502 0.115 Uiso calc PR 0.634(5) A 1
    H H3A2 0.2062 0.3772 0.3152 0.115 Uiso calc PR 0.634(5) A 1
    H H3A3 0.0366 0.3760 0.3256 0.115 Uiso calc PR 0.634(5) A 1
    C C4A 0.0964(5) 0.3633(3) 0.1445(3) 0.0690(13) Uiso d PD 0.634(5) A 1
    H H4A1 0.1846 0.3253 0.1493 0.103 Uiso calc PR 0.634(5) A 1
    H H4A2 0.0841 0.3862 0.0806 0.103 Uiso calc PR 0.634(5) A 1
    H H4A3 0.0155 0.3219 0.1620 0.103 Uiso calc PR 0.634(5) A 1
    C C2B 0.0023(10) 0.4490(9) 0.1272(6) 0.095(3) Uiso d PD 0.366(5) A 2
    H H2B1 0.0528 0.4262 0.0717 0.143 Uiso calc PR 0.366(5) A 2
    H H2B2 -0.0348 0.5153 0.1162 0.143 Uiso calc PR 0.366(5) A 2
    H H2B3 -0.0769 0.4044 0.1408 0.143 Uiso calc PR 0.366(5) A 2
    C C3B 0.0215(10) 0.4865(7) 0.2929(5) 0.081(3) Uiso d PD 0.366(5) A 2
    H H3B1 -0.0046 0.5556 0.2843 0.122 Uiso calc PR 0.366(5) A 2
    H H3B2 0.0806 0.4799 0.3486 0.122 Uiso calc PR 0.366(5) A 2
    H H3B3 -0.0650 0.4470 0.3001 0.122 Uiso calc PR 0.366(5) A 2
    C C4B 0.1428(12) 0.3436(3) 0.2234(6) 0.078(2) Uiso d PD 0.366(5) A 2
    H H4B1 0.1974 0.3200 0.1700 0.117 Uiso calc PR 0.366(5) A 2
    H H4B2 0.0556 0.3047 0.2297 0.117 Uiso calc PR 0.366(5) A 2
    H H4B3 0.2003 0.3370 0.2798 0.117 Uiso calc PR 0.366(5) A 2
    C C1 0.1041(2) 0.45092(16) 0.20903(15) 0.0500(5) Uani d D 1 . .
    C C15 0.6237(2) 0.54813(15) 0.02869(15) 0.0469(4) Uani d . 1 . .
    H H15 0.6509 0.6142 0.0403 0.056 Uiso calc R 1 . .
    C C16 0.7109(3) 0.49094(19) -0.02490(19) 0.0627(7) Uani d D 1 . .
    H H16 0.7964 0.5172 -0.0498 0.075 Uiso calc R 1 . .
    C C17 0.6736(3) 0.39523(18) -0.04233(19) 0.0737(9) Uani d D 1 . .
    H H17 0.7332 0.3538 -0.0784 0.088 Uiso calc R 1 . .
    C C18 0.5476(3) 0.36108(19) -0.00621(19) 0.0722(9) Uani d D 1 . .
    H H18 0.5181 0.2955 -0.0181 0.087 Uiso calc R 1 . .
    C C19 0.4643(3) 0.42177(15) 0.04710(15) 0.0493(5) Uani d . 1 . .
    H H19 0.3776 0.3970 0.0717 0.059 Uiso calc R 1 . .
    N N1 0.22557(16) 0.51038(11) 0.18718(11) 0.0361(3) Uani d . 1 A .
    N N2 0.50127(18) 0.51501(12) 0.06570(11) 0.0383(3) Uani d . 1 A .
    Zr Zr1 0.363638(15) 0.605190(11) 0.172085(11) 0.03033(5) Uani d . 1 . .
    C C5 0.16807(18) 0.72069(14) 0.12010(16) 0.0645(8) Uani d G 1 A .
    H H5 0.0771 0.7076 0.1462 0.077 Uiso calc R 1 . .
    C C6 0.2709(2) 0.78328(13) 0.15691(17) 0.0720(9) Uani d G 1 A .
    H H6 0.2625 0.8204 0.2125 0.086 Uiso calc R 1 . .
    C C7 0.3884(2) 0.78188(13) 0.09794(17) 0.0748(9) Uani d G 1 A .
    H H7 0.4741 0.8179 0.1062 0.090 Uiso calc R 1 . .
    C C8 0.3582(2) 0.71844(15) 0.02469(14) 0.0712(8) Uani d G 1 A .
    H H8 0.4197 0.7036 -0.0257 0.085 Uiso calc R 1 . .
    C C9 0.2220(2) 0.68063(15) 0.03839(14) 0.0680(8) Uani d G 1 A .
    H H9 0.1743 0.6355 -0.0011 0.082 Uiso calc R 1 . .
    C C10 0.5757(3) 0.54733(18) 0.27310(18) 0.0803(10) Uani d G 1 A .
    H H10 0.6232 0.4895 0.2532 0.096 Uiso calc R 1 . .
    C C11 0.4565(3) 0.5510(2) 0.32905(16) 0.0944(12) Uani d G 1 A .
    H H11 0.4076 0.4961 0.3544 0.113 Uiso calc R 1 . .
    C C12 0.4209(3) 0.6485(3) 0.34173(13) 0.0959(13) Uani d G 1 A .
    H H12 0.3431 0.6724 0.3773 0.115 Uiso calc R 1 . .
    C C13 0.5180(3) 0.7050(2) 0.29362(17) 0.0829(10) Uani d G 1 A .
    H H13 0.5188 0.7747 0.2903 0.099 Uiso calc R 1 . .
    C C14 0.6137(2) 0.64251(19) 0.25120(15) 0.0731(8) Uani d G 1 A .
    H H14 0.6919 0.6616 0.2136 0.088 Uiso calc R 1 . .
loop_
    _atom_site_aniso_label
    _atom_site_aniso_U_11
    _atom_site_aniso_U_22
    _atom_site_aniso_U_33
    _atom_site_aniso_U_12
    _atom_site_aniso_U_13
    _atom_site_aniso_U_23
    C1 0.0409(11) 0.0494(12) 0.0596(12) -0.0060(8) 0.0131(9) 0.0040(9)
    C15 0.0433(10) 0.0462(10) 0.0513(11) 0.0066(9) 0.0127(9) 0.0041(8)
    C16 0.0615(14) 0.0656(15) 0.0611(14) 0.0170(12) 0.0308(12) 0.0123(12)
    C17 0.099(2) 0.0582(14) 0.0644(15) 0.0300(15) 0.0443(14) 0.0062(13)
    C18 0.116(2) 0.0389(11) 0.0612(15) 0.0142(13) 0.0411(16) -0.0014(10)
    C19 0.0687(14) 0.0346(10) 0.0447(11) 0.0026(8) 0.0199(10) 0.0011(7)
    N1 0.0355(7) 0.0365(7) 0.0364(8) 0.0017(6) 0.0066(6) 0.0008(6)
    N2 0.0418(8) 0.0357(8) 0.0374(8) 0.0065(6) 0.0085(6) 0.0022(6)
    Zr1 0.02958(7) 0.03000(7) 0.03142(7) 0.00527(6) 0.00094(6) -0.00138(6)
    C5 0.0433(12) 0.0566(14) 0.093(2) 0.0242(10) 0.0149(11) 0.0296(13)
    C6 0.0713(16) 0.0367(11) 0.108(3) 0.0212(11) 0.0257(16) 0.0057(13)
    C7 0.0670(17) 0.0398(11) 0.118(3) 0.0089(11) 0.0268(17) 0.0228(14)
    C8 0.0676(14) 0.0726(16) 0.0735(16) 0.0295(14) 0.0231(15) 0.0402(14)
    C9 0.0630(15) 0.0719(17) 0.0690(17) 0.0214(13) -0.0124(13) 0.0270(14)
    C10 0.0732(19) 0.095(2) 0.0723(19) 0.0222(17) -0.0423(17) -0.0064(17)
    C11 0.104(3) 0.127(3) 0.0521(15) -0.015(2) -0.0394(19) 0.020(2)
    C12 0.086(2) 0.163(4) 0.0385(14) 0.002(2) -0.0050(13) -0.0307(18)
    C13 0.081(2) 0.092(2) 0.0749(19) -0.0029(18) -0.0192(16) -0.0435(18)
    C14 0.0516(15) 0.101(2) 0.0671(16) -0.0002(13) -0.0210(12) -0.0239(15)
_geom_special_details
;
All e.s.d.'s (except the e.s.d. in the dihedral angle between two l.s. planes)
are estimated using the full covariance matrix. The cell e.s.d.'s are taken
into account individually in the estimation of e.s.d.'s in distances, angles
and torsion angles; correlations between e.s.d.'s in cell parameters are only
used when they are defined by crystal symmetry. An approximate (isotropic)
treatment of cell e.s.d.'s is used for estimating e.s.d.'s involving l.s.
planes.
;
loop_
    _geom_bond_atom_site_label_1
    _geom_bond_atom_site_label_2
    _geom_bond_site_symmetry_2
    _geom_bond_distance
    _geom_bond_publ_flag
    C2A C1 . 1.518(3) ?
    C2A H2A1 . 0.9800 ?
    C2A H2A2 . 0.9800 ?
    C2A H2A3 . 0.9800 ?
    C3A C1 . 1.521(3) ?
    C3A H3A1 . 0.9800 ?
    C3A H3A2 . 0.9800 ?
    C3A H3A3 . 0.9800 ?
    C4A C1 . 1.514(3) ?
    C4A H4A1 . 0.9800 ?
    C4A H4A2 . 0.9800 ?
    C4A H4A3 . 0.9800 ?
    C2B C1 . 1.519(3) ?
    C2B H2B1 . 0.9800 ?
    C2B H2B2 . 0.9800 ?
    C2B H2B3 . 0.9800 ?
    C3B C1 . 1.516(3) ?
    C3B H3B1 . 0.9800 ?
    C3B H3B2 . 0.9800 ?
    C3B H3B3 . 0.9800 ?
    C4B C1 . 1.519(3) ?
    C4B H4B1 . 0.9800 ?
    C4B H4B2 . 0.9800 ?
    C4B H4B3 . 0.9800 ?
    C1 N1 . 1.434(3) ?
    C15 N2 . 1.346(3) ?
    C15 C16 . 1.369(3) ?
    C15 H15 . 0.9500 ?
    C16 C17 . 1.373(3) ?
    C16 H16 . 0.9500 ?
    C17 C18 . 1.374(3) ?
    C17 H17 . 0.9500 ?
    C18 C19 . 1.373(3) ?
    C18 H18 . 0.9500 ?
    C19 N2 . 1.343(3) ?
    C19 H19 . 0.9500 ?
    N1 Zr1 . 1.8428(16) ?
    N2 Zr1 . 2.3517(16) ?
    Zr1 C5 . 2.5318(16) ?
    Zr1 C11 . 2.534(2) ?
    Zr1 C9 . 2.5570(17) ?
    Zr1 C12 . 2.5719(19) ?
    Zr1 C6 . 2.5857(17) ?
    Zr1 C10 . 2.590(2) ?
    Zr1 C8 . 2.6255(17) ?
    Zr1 C7 . 2.6428(17) ?
    Zr1 C13 . 2.649(2) ?
    Zr1 C14 . 2.6602(19) ?
    C5 C6 . 1.3933 ?
    C5 C9 . 1.3933 ?
    C5 H5 . 0.9500 ?
    C6 C7 . 1.3933 ?
    C6 H6 . 0.9500 ?
    C7 C8 . 1.3933 ?
    C7 H7 . 0.9500 ?
    C8 C9 . 1.3933 ?
    C8 H8 . 0.9500 ?
    C9 H9 . 0.9500 ?
    C10 C11 . 1.3807 ?
    C10 C14 . 1.3807 ?
    C10 H10 . 0.9500 ?
    C11 C12 . 1.3807 ?
    C11 H11 . 0.9500 ?
    C12 C13 . 1.3807 ?
    C12 H12 . 0.9500 ?
    C13 C14 . 1.3807 ?
    C13 H13 . 0.9500 ?
    C14 H14 . 0.9500 ?
loop_
    _geom_angle_atom_site_label_1
    _geom_angle_atom_site_label_2
    _geom_angle_atom_site_label_3
    _geom_angle_site_symmetry_1
    _geom_angle_site_symmetry_3
    _geom_angle
    _geom_angle_publ_flag
    C1 C2A H2A1 . . 109.5 ?
    C1 C2A H2A2 . . 109.5 ?
    H2A1 C2A H2A2 . . 109.5 ?
    C1 C2A H2A3 . . 109.5 ?
    H2A1 C2A H2A3 . . 109.5 ?
    H2A2 C2A H2A3 . . 109.5 ?
    C1 C3A H3A1 . . 109.5 ?
    C1 C3A H3A2 . . 109.5 ?
    H3A1 C3A H3A2 . . 109.5 ?
    C1 C3A H3A3 . . 109.5 ?
    H3A1 C3A H3A3 . . 109.5 ?
    H3A2 C3A H3A3 . . 109.5 ?
    C1 C4A H4A1 . . 109.5 ?
    C1 C4A H4A2 . . 109.5 ?
    H4A1 C4A H4A2 . . 109.5 ?
    C1 C4A H4A3 . . 109.5 ?
    H4A1 C4A H4A3 . . 109.5 ?
    H4A2 C4A H4A3 . . 109.5 ?
    C1 C2B H2B1 . . 109.5 ?
    C1 C2B H2B2 . . 109.5 ?
    H2B1 C2B H2B2 . . 109.5 ?
    C1 C2B H2B3 . . 109.5 ?
    H2B1 C2B H2B3 . . 109.5 ?
    H2B2 C2B H2B3 . . 109.5 ?
    C1 C3B H3B1 . . 109.5 ?
    C1 C3B H3B2 . . 109.5 ?
    H3B1 C3B H3B2 . . 109.5 ?
    C1 C3B H3B3 . . 109.5 ?
    H3B1 C3B H3B3 . . 109.5 ?
    H3B2 C3B H3B3 . . 109.5 ?
    C1 C4B H4B1 . . 109.5 ?
    C1 C4B H4B2 . . 109.5 ?
    H4B1 C4B H4B2 . . 109.5 ?
    C1 C4B H4B3 . . 109.5 ?
    H4B1 C4B H4B3 . . 109.5 ?
    H4B2 C4B H4B3 . . 109.5 ?
    N1 C1 C4A . . 110.4(2) ?
    N1 C1 C3B . . 113.7(4) ?
    C4A C1 C3B . . 135.8(5) ?
    N1 C1 C2A . . 109.7(2) ?
    C4A C1 C2A . . 112.3(3) ?
    C3B C1 C2A . . 54.9(4) ?
    N1 C1 C2B . . 109.9(5) ?
    C4A C1 C2B . . 58.6(5) ?
    C3B C1 C2B . . 107.6(6) ?
    C2A C1 C2B . . 57.3(5) ?
    N1 C1 C4B . . 112.5(4) ?
    C4A C1 C4B . . 48.5(4) ?
    C3B C1 C4B . . 108.7(6) ?
    C2A C1 C4B . . 137.7(5) ?
    C2B C1 C4B . . 103.9(6) ?
    N1 C1 C3A . . 108.0(3) ?
    C4A C1 C3A . . 109.9(3) ?
    C3B C1 C3A . . 52.6(4) ?
    C2A C1 C3A . . 106.4(3) ?
    C2B C1 C3A . . 142.0(5) ?
    C4B C1 C3A . . 63.3(4) ?
    N2 C15 C16 . . 123.0(2) ?
    N2 C15 H15 . . 118.5 ?
    C16 C15 H15 . . 118.5 ?
    C15 C16 C17 . . 119.4(2) ?
    C15 C16 H16 . . 120.3 ?
    C17 C16 H16 . . 120.3 ?
    C16 C17 C18 . . 118.2(2) ?
    C16 C17 H17 . . 120.9 ?
    C18 C17 H17 . . 120.9 ?
    C19 C18 C17 . . 119.9(2) ?
    C19 C18 H18 . . 120.0 ?
    C17 C18 H18 . . 120.0 ?
    N2 C19 C18 . . 122.2(2) ?
    N2 C19 H19 . . 118.9 ?
    C18 C19 H19 . . 118.9 ?
    C1 N1 Zr1 . . 168.93(13) ?
    C19 N2 C15 . . 117.30(17) ?
    C19 N2 Zr1 . . 118.78(14) ?
    C15 N2 Zr1 . . 123.60(14) ?
    N1 Zr1 N2 . . 95.64(6) ?
    N1 Zr1 C5 . . 87.67(7) ?
    N2 Zr1 C5 . . 122.03(7) ?
    N1 Zr1 C11 . . 86.16(8) ?
    N2 Zr1 C11 . . 103.93(9) ?
    C5 Zr1 C11 . . 134.01(9) ?
    N1 Zr1 C9 . . 90.23(7) ?
    N2 Zr1 C9 . . 90.26(6) ?
    N1 Zr1 C12 . . 101.27(8) ?
    N2 Zr1 C12 . . 128.65(8) ?
    C5 Zr1 C12 . . 106.90(9) ?
    C9 Zr1 C12 . . 137.15(9) ?
    N1 Zr1 C6 . . 115.46(7) ?
    N2 Zr1 C6 . . 128.29(6) ?
    C11 Zr1 C6 . . 117.67(9) ?
    C9 Zr1 C6 . . 52.00(6) ?
    C12 Zr1 C6 . . 86.33(9) ?
    N1 Zr1 C10 . . 105.18(8) ?
    N2 Zr1 C10 . . 77.57(8) ?
    C5 Zr1 C10 . . 155.98(8) ?
    C9 Zr1 C10 . . 161.08(8) ?
    C12 Zr1 C10 . . 51.29(7) ?
    C6 Zr1 C10 . . 126.29(8) ?
    N1 Zr1 C8 . . 119.55(7) ?
    N2 Zr1 C8 . . 77.87(6) ?
    C5 Zr1 C8 . . 51.80(6) ?
    C11 Zr1 C8 . . 154.14(8) ?
    C12 Zr1 C8 . . 129.69(9) ?
    C6 Zr1 C8 . . 51.26(6) ?
    C10 Zr1 C8 . . 130.42(8) ?
    N1 Zr1 C7 . . 138.37(7) ?
    N2 Zr1 C7 . . 99.39(6) ?
    C5 Zr1 C7 . . 51.60(6) ?
    C11 Zr1 C7 . . 126.55(9) ?
    C9 Zr1 C7 . . 51.36(6) ?
    C12 Zr1 C7 . . 99.06(10) ?
    C10 Zr1 C7 . . 115.87(8) ?
    N1 Zr1 C13 . . 131.80(8) ?
    N2 Zr1 C13 . . 113.45(7) ?
    C5 Zr1 C13 . . 105.91(8) ?
    C11 Zr1 C13 . . 51.00(7) ?
    C9 Zr1 C13 . . 125.24(8) ?
    C6 Zr1 C13 . . 76.06(8) ?
    C10 Zr1 C13 . . 50.46(7) ?
    C8 Zr1 C13 . . 104.14(9) ?
    C7 Zr1 C13 . . 75.64(9) ?
    N1 Zr1 C14 . . 134.81(8) ?
    N2 Zr1 C14 . . 83.90(7) ?
    C5 Zr1 C14 . . 130.47(7) ?
    C11 Zr1 C14 . . 50.87(7) ?
    C9 Zr1 C14 . . 134.89(8) ?
    C12 Zr1 C14 . . 50.52(7) ?
    C6 Zr1 C14 . . 98.89(7) ?
    C8 Zr1 C14 . . 104.58(8) ?
    C7 Zr1 C14 . . 85.50(8) ?
    C6 C5 C9 . . 108.0 ?
    C6 C5 Zr1 . . 76.34(7) ?
    C9 C5 Zr1 . . 75.11(6) ?
    C6 C5 H5 . . 126.0 ?
    C9 C5 H5 . . 126.0 ?
    Zr1 C5 H5 . . 114.8 ?
    C7 C6 C5 . . 108.0 ?
    C7 C6 Zr1 . . 76.82(6) ?
    C5 C6 Zr1 . . 72.08(7) ?
    C7 C6 H6 . . 126.0 ?
    C5 C6 H6 . . 126.0 ?
    Zr1 C6 H6 . . 117.1 ?
    C8 C7 C6 . . 108.0 ?
    C8 C7 Zr1 . . 73.98(6) ?
    C6 C7 Zr1 . . 72.29(6) ?
    C8 C7 H7 . . 126.0 ?
    C6 C7 H7 . . 126.0 ?
    Zr1 C7 H7 . . 119.6 ?
    C7 C8 C9 . . 108.0 ?
    C7 C8 Zr1 . . 75.35(7) ?
    C9 C8 Zr1 . . 71.71(6) ?
    C7 C8 H8 . . 126.0 ?
    C9 C8 H8 . . 126.0 ?
    Zr1 C8 H8 . . 118.8 ?
    C8 C9 C5 . . 108.0 ?
    C8 C9 Zr1 . . 77.14(7) ?
    C5 C9 Zr1 . . 73.11(7) ?
    C8 C9 H9 . . 126.0 ?
    C5 C9 H9 . . 126.0 ?
    Zr1 C9 H9 . . 115.9 ?
    C11 C10 C14 . . 108.0 ?
    C11 C10 Zr1 . . 72.15(8) ?
    C14 C10 Zr1 . . 77.58(9) ?
    C11 C10 H10 . . 126.0 ?
    C14 C10 H10 . . 126.0 ?
    Zr1 C10 H10 . . 116.3 ?
    C10 C11 C12 . . 108.0 ?
    C12 C11 Zr1 . . 75.82(9) ?
    C10 C11 H11 . . 126.0 ?
    C12 C11 H11 . . 126.0 ?
    Zr1 C11 H11 . . 113.9 ?
    C13 C12 C11 . . 108.0 ?
    C13 C12 Zr1 . . 77.79(8) ?
    C11 C12 Zr1 . . 72.82(9) ?
    C13 C12 H12 . . 126.0 ?
    C11 C12 H12 . . 126.0 ?
    Zr1 C12 H12 . . 115.5 ?
    C12 C13 C14 . . 108.0 ?
    C12 C13 Zr1 . . 71.59(8) ?
    C14 C13 Zr1 . . 75.37(7) ?
    C12 C13 H13 . . 126.0 ?
    C14 C13 H13 . . 126.0 ?
    Zr1 C13 H13 . . 118.9 ?
    C13 C14 C10 . . 108.0 ?
    C13 C14 Zr1 . . 74.49(8) ?
    C10 C14 Zr1 . . 71.97(8) ?
    C13 C14 H14 . . 126.0 ?
    C10 C14 H14 . . 126.0 ?
    Zr1 C14 H14 . . 119.4 ?
data_global
_journal_date_recd_electronic     2010-08-10
_journal_date_accepted     2010-08-19
_journal_name_full     'Acta Crystallographica, Section E'
_journal_year     2010
_journal_volume     66
_journal_issue      9
_journal_page_first     m1180
_journal_page_last     m1180
_journal_paper_category     QM
_journal_coeditor_code     IM2220
_publ_contact_author_name     'Katharina Kaleta'
_publ_contact_author_address
;
 Leibniz-Institut f\"ur Katalyse e. V.
 an der Universit\"at Rostock
 Albert-Einstein-Stra\&se 29a
 18059 Rostock
 Germany
;
_publ_contact_author_email     'katharina.kaleta@catalysis.de'
_publ_contact_author_fax     '004938112815199'
_publ_contact_author_phone     '00493811281199'
_publ_section_title
;
(<i>tert</i>-Butylimido)bis(\h^5^-cyclopentadienyl)pyridinezirconium(IV)
;
loop_
    _publ_author_name
    _publ_author_address
    'Kaleta, Katharina'
;
Leibniz-Institut f\"ur Katalyse e. V. an der Universit\"at Rostock
Albert-Einstein-Strasse 29a
18059 Rostock
Germany
;
    'Arndt, Perdita'
;
Leibniz-Institut f\"ur Katalyse e. V. an der Universit\"at Rostock
Albert-Einstein-Strasse 29a
18059 Rostock
Germany
;
    'Spannenberg, Anke'
;
Leibniz-Institut f\"ur Katalyse e. V. an der Universit\"at Rostock
Albert-Einstein-Strasse 29a
18059 Rostock
Germany
;
    'Rosenthal, Uwe'
;
Leibniz-Institut f\"ur Katalyse e. V. an der Universit\"at Rostock
Albert-Einstein-Strasse 29a
18059 Rostock
Germany
;
