# Supplementary material for: (tert-Butyl­imido)bis­(η5-cyclo­penta­dien­yl)pyridine­zirconium(IV)
Source: Acta Crystallogr Sect E Struct Rep Online. 2010 Aug 28;66(Pt 9):m1180. doi: 10.1107/S1600536810033556 (PMC3007953; doi:10.1107/S1600536810033556)
Supplement: Supplementary file 2 [file e-66-m1180-Isup2.hkl]

# 
# h,k,l, Fc-squared, Fo-squared, sigma(Fo-squared) and status flag 
# 
data_I
_shelx_title ' ks1118o in P2(1)2(1)2(1)' 
_shelx_refln_list_code          4 
_shelx_F_calc_maximum      173.34 
_exptl_crystal_F_000       768.00 
_reflns_d_resolution_high  0.7294 
 
loop_ 
 _symmetry_equiv_pos_as_xyz 
 'x, y, z' 
 '-x+1/2, -y, z+1/2' 
 '-x, y+1/2, -z+1/2' 
 'x+1/2, -y+1/2, -z' 
 
_cell_length_a     9.3946 
_cell_length_b    13.6156 
_cell_length_c    14.4126 
_cell_angle_alpha  90.000 
_cell_angle_beta   90.000 
_cell_angle_gamma  90.000 
 
_shelx_F_squared_multiplier     1.000 
 
loop_ 
 _refln_index_h 
 _refln_index_k 
 _refln_index_l 
 _refln_F_squared_calc 
 _refln_F_squared_meas 
 _refln_F_squared_sigma 
 _refln_observed_status 
   2   0   0     1567.19     1664.67     17.99 o 
   4   0   0     8587.11     8099.00     46.94 o 
   6   0   0      722.71      757.76      8.77 o 
   8   0   0     3555.65     3511.32     17.02 o 
  10   0   0      277.04      274.05      7.63 o 
  12   0   0      274.43      300.02     10.02 o 
   1   1   0     7364.80     8622.62     45.38 o 
   2   1   0    15373.36    15853.93     45.05 o 
   3   1   0     2811.84     2643.26     10.45 o 
   4   1   0        8.39        8.67      5.44 o 
   5   1   0     2507.72     2437.16     10.52 o 
   6   1   0     2356.97     2449.67     12.57 o 
   7   1   0      307.34      349.37      5.51 o 
   8   1   0      148.29      153.42      5.25 o 
   9   1   0     1190.08     1081.20      6.94 o 
  10   1   0      285.46      279.76      6.04 o 
  11   1   0        1.75       10.04      5.72 o 
  12   1   0      122.32      121.94      6.83 o 
   0   2   0     9060.88    10126.33    175.87 o 
   1   2   0    20288.81    20154.73    117.32 o 
   2   2   0     2081.77     2329.76     11.80 o 
   3   2   0     8924.74     9091.60     22.12 o 
   5   2   0     5307.20     5552.62     18.07 o 
   6   2   0       23.60       42.84      4.97 o 
   7   2   0     4076.75     4046.44     11.61 o 
   8   2   0      189.24      193.75      5.37 o 
   9   2   0      157.79      160.34      5.54 o 
  10   2   0        0.09        6.38      5.67 o 
  11   2   0      615.55      609.53      7.62 o 
  12   2   0       24.38       31.45      6.63 o 
   1   3   0     2943.87     3150.69     17.56 o 
   2   3   0    11565.25    11907.63     82.61 o 
   3   3   0      915.42      956.25      7.51 o 
   4   3   0      809.40      698.91      7.11 o 
   5   3   0     1767.40     1814.20     13.26 o 
   6   3   0     2313.90     2071.23     10.36 o 
   7   3   0        7.73        8.74      5.22 o 
   8   3   0      776.77      798.19      8.81 o 
   9   3   0      177.97      203.65      6.25 o 
  10   3   0      283.17      279.95      6.02 o 
  11   3   0        2.45        7.52      6.20 o 
  12   3   0      179.41      184.08      6.84 o 
   0   4   0     1946.37     1841.43     18.71 o 
   1   4   0     4643.22     4889.33     27.75 o 
   2   4   0       30.38       26.00      6.46 o 
   3   4   0     2546.61     2394.49     15.78 o 
   4   4   0    12357.59    12739.24     82.31 o 
   5   4   0      705.15      734.64      6.48 o 
   6   4   0      277.44      252.78      5.28 o 
   7   4   0      594.46      571.02      5.94 o 
   8   4   0      730.91      698.39      6.41 o 
   9   4   0       66.00       70.28      5.35 o 
  10   4   0      421.72      393.73      6.39 o 
  11   4   0      144.05      134.61      6.23 o 
  12   4   0      196.13      182.75      7.00 o 
   1   5   0     4174.41     4157.01     36.00 o 
   2   5   0      510.01      562.95      8.28 o 
   3   5   0     4459.28     4697.21     31.30 o 
   4   5   0       73.22       54.46      5.84 o 
   5   5   0     2609.71     2449.41     16.01 o 
   6   5   0       11.19       29.99      5.14 o 
   7   5   0      261.76      228.47      5.48 o 
   8   5   0       51.78       48.99      5.26 o 
   9   5   0     1392.52     1411.71      9.08 o 
  10   5   0        2.52        6.28      6.05 o 
  11   5   0       20.07       24.15      6.65 o 
  12   5   0        8.29        9.88      6.81 o 
   0   6   0      991.97      999.95     13.45 o 
   1   6   0      309.54      311.79      7.93 o 
   2   6   0       11.94        9.77      6.90 o 
   3   6   0     5377.94     5537.04     50.54 o 
   4   6   0     6057.82     6068.22     54.83 o 
   5   6   0      378.30      374.81      5.80 o 
   6   6   0      445.81      392.40      5.74 o 
   7   6   0      594.76      574.79      7.76 o 
   8   6   0      422.35      417.91      5.99 o 
   9   6   0       47.50       55.63      5.91 o 
  10   6   0      343.80      345.82      6.23 o 
  11   6   0      388.28      412.86      7.18 o 
  12   6   0       58.76       56.57      7.25 o 
   1   7   0       37.40       47.91      7.52 o 
   2   7   0     8175.44     8188.26     69.85 o 
   3   7   0      273.62      315.47      6.39 o 
   4   7   0      596.68      546.48      6.68 o 
   5   7   0      162.18      133.28      5.73 o 
   6   7   0     2787.79     2734.18     29.35 o 
   7   7   0      168.17      170.50      5.81 o 
   8   7   0      340.26      319.66      6.06 o 
   9   7   0       40.29       49.79      5.98 o 
  10   7   0      640.80      631.39      7.46 o 
  11   7   0       13.23       16.05      6.98 o 
   0   8   0     2519.20     2550.27     19.84 o 
   1   8   0      161.74      134.48      7.29 o 
   2   8   0      149.63      175.78      6.91 o 
   3   8   0     2033.23     1916.24     18.16 o 
   4   8   0      601.87      628.13      9.88 o 
   5   8   0      125.96      132.44      6.30 o 
   6   8   0      120.51      115.08      5.94 o 
   7   8   0     1097.20     1014.88     13.56 o 
   8   8   0      359.02      368.62      6.26 o 
   9   8   0        0.02        6.58      5.85 o 
  10   8   0       31.48       40.37      6.32 o 
  11   8   0      469.71      471.52      9.08 o 
   1   9   0     1855.01     1805.76     13.19 o 
   2   9   0      383.92      362.80      7.57 o 
   3   9   0     1129.01     1155.67     11.98 o 
   4   9   0      437.76      425.35      6.79 o 
   5   9   0     2668.43     2598.11     36.59 o 
   6   9   0      317.91      301.83      6.36 o 
   7   9   0      119.31      134.09      6.16 o 
   8   9   0       24.82       24.50      6.07 o 
   9   9   0      841.64      835.92     12.60 o 
  10   9   0       16.90       21.95      6.84 o 
  11   9   0        2.37        7.54      6.76 o 
   0  10   0     4750.33     4802.63     35.19 o 
   1  10   0      319.50      352.31      8.34 o 
   2  10   0      495.96      478.48      8.24 o 
   3  10   0        4.97       15.11      6.57 o 
   4  10   0      847.54      837.14      7.79 o 
   5  10   0       71.07       80.62      6.15 o 
   6  10   0      638.05      595.34      7.94 o 
   7  10   0      205.72      203.79      6.54 o 
   8  10   0      614.77      602.71     10.93 o 
   9  10   0       45.11       47.75      6.65 o 
  10  10   0      267.11      271.36      6.82 o 
   1  11   0      978.15      988.42     14.03 o 
   2  11   0     2529.78     2411.73     23.46 o 
   3  11   0      199.68      191.18      7.09 o 
   4  11   0      136.57      139.16      6.43 o 
   5  11   0      193.12      192.38      6.45 o 
   6  11   0      747.45      745.69      9.23 o 
   7  11   0       50.29       44.22      6.23 o 
   8  11   0      120.27      121.12      6.78 o 
   9  11   0      325.86      308.14      7.41 o 
  10  11   0      188.89      177.66      7.74 o 
   0  12   0      137.18      133.73     11.26 o 
   1  12   0     1097.87     1067.01     12.49 o 
   2  12   0       17.71       26.71      7.50 o 
   3  12   0      611.67      610.64      7.77 o 
   4  12   0      318.12      318.48      7.47 o 
   5  12   0      112.49      124.00      7.16 o 
   6  12   0       21.78       27.17      7.01 o 
   7  12   0     1066.24     1029.71     17.89 o 
   8  12   0       31.37       29.14      7.24 o 
   9  12   0        0.05        4.83      7.70 o 
   1  13   0      327.76      312.55      7.73 o 
   2  13   0      708.28      711.96      8.07 o 
   3  13   0      138.11      133.54      7.79 o 
   4  13   0      148.74      161.15      8.97 o 
   5  13   0      295.10      285.10      8.01 o 
   6  13   0      493.36      496.80     12.76 o 
   7  13   0      154.27      149.61      7.81 o 
   8  13   0      272.76      301.31      8.16 o 
   9  13   0      152.98      149.36      8.11 o 
   0  14   0      446.77      447.72     13.31 o 
   1  14   0        0.25        7.77      7.31 o 
   2  14   0       42.86       44.87      7.85 o 
   3  14   0        0.10        8.24      7.38 o 
   4  14   0     1150.81     1149.10     27.25 o 
   5  14   0        1.13        6.50      7.39 o 
   6  14   0      110.50      117.53      8.65 o 
   7  14   0       75.80       91.74      7.99 o 
   8  14   0      230.66      194.32      8.20 o 
   1  15   0      423.47      448.43      8.18 o 
   2  15   0      139.72      141.50      8.46 o 
   3  15   0      217.81      224.30      8.20 o 
   4  15   0        0.49        1.55      8.14 o 
   5  15   0      466.29      519.63     15.76 o 
   6  15   0       97.05       97.51      8.49 o 
   7  15   0        8.13       17.05      8.44 o 
   0  16   0      227.75      240.57     12.59 o 
   1  16   0      443.09      451.84      9.12 o 
   2  16   0       15.58       14.75      8.32 o 
   3  16   0      413.64      411.42      8.98 o 
   4  16   0      129.43      144.48      8.15 o 
   5  16   0      138.72      152.87      9.11 o 
   6  16   0       54.28       58.94      9.13 o 
   1  17   0       29.94       33.65      8.79 o 
   2  17   0      573.87      600.42      9.94 o 
   3  17   0       10.04       18.85      8.31 o 
   4  17   0       48.68       50.68      9.35 o 
   5  17   0        0.70        9.59      8.88 o 
   0  18   0      384.75      415.38     23.07 o 
   1  18   0       70.39       69.48     10.38 o 
   2  18   0       46.66       42.10      9.38 o 
   3  18   0      152.39      151.78      9.81 o 
   1   0   1    12939.85    13927.03     96.56 o 
   2   0   1       88.30       92.02      6.40 o 
   3   0   1     2445.82     2572.08     11.12 o 
   4   0   1      124.74      170.62      5.24 o 
   5   0   1     1827.86     1872.57      7.92 o 
   6   0   1     1854.35     1771.92      9.14 o 
   7   0   1     2943.32     2870.73      8.79 o 
   8   0   1      441.46      478.33      5.90 o 
   9   0   1       24.16       21.00      5.39 o 
  10   0   1      159.90      173.35      5.71 o 
  11   0   1      595.32      598.81      6.66 o 
  12   0   1       56.91       46.13      6.49 o 
 -12   1   1      166.99      151.68      7.02 o 
 -11   1   1      110.67      120.68      6.31 o 
 -10   1   1      250.16      292.10      5.88 o 
  -9   1   1      467.92      457.32      5.95 o 
  -8   1   1     1473.48     1525.27      9.14 o 
  -7   1   1     1220.37     1225.01      9.17 o 
  -6   1   1     1385.95     1299.15      6.84 o 
  -5   1   1     1375.97     1413.51      7.51 o 
  -4   1   1     1978.27     1987.04      9.09 o 
  -3   1   1     1194.85     1262.75      8.22 o 
  -2   1   1     5060.39     5442.10     19.62 o 
  -1   1   1     9793.74    10380.28     51.81 o 
   0   1   1     4832.81     5524.76     32.68 o 
   1   1   1     9676.87    10189.71     59.38 o 
   2   1   1     4706.38     5032.56     16.40 o 
   3   1   1     1267.03     1357.02      8.89 o 
   4   1   1     2014.67     2000.46      9.05 o 
   5   1   1     1418.57     1473.86      8.12 o 
   6   1   1     1371.28     1311.83      7.21 o 
   7   1   1     1235.90     1252.20      7.06 o 
   8   1   1     1470.00     1536.59     10.89 o 
   9   1   1      460.90      453.18      6.06 o 
  10   1   1      243.90      292.43      5.76 o 
  11   1   1      115.40      127.91      5.90 o 
  12   1   1      167.33      162.10      7.37 o 
 -12   2   1      158.71      163.91      7.01 o 
 -11   2   1       14.34       12.66      6.62 o 
 -10   2   1      415.39      420.98      6.18 o 
  -9   2   1      451.00      436.98      5.80 o 
  -8   2   1     1258.16     1261.72      6.86 o 
  -7   2   1      315.12      307.32      5.52 o 
  -6   2   1      693.39      681.86      6.09 o 
  -5   2   1     1600.94     1549.83      7.25 o 
  -4   2   1     5703.30     5578.08     15.81 o 
  -3   2   1      339.42      388.48      6.36 o 
  -2   2   1      389.71      428.33      7.57 o 
  -1   2   1     4264.18     4671.91     22.35 o 
   0   2   1    19394.59    19863.35    126.31 o 
   1   2   1     4148.32     4530.14     28.42 o 
   2   2   1      409.99      455.04      7.84 o 
   3   2   1      300.72      344.64      6.86 o 
   4   2   1     5651.70     5475.15     23.33 o 
   5   2   1     1611.29     1557.46      8.53 o 
   6   2   1      715.11      697.74      6.46 o 
   7   2   1      302.22      292.66      5.44 o 
   8   2   1     1288.98     1301.64     13.99 o 
   9   2   1      425.32      413.94      6.18 o 
  10   2   1      430.90      437.74      6.80 o 
  11   2   1       12.54       13.82      6.39 o 
  12   2   1      157.90      174.05      7.03 o 
 -12   3   1       99.72      114.26      6.76 o 
 -11   3   1       53.52       57.53      6.16 o 
 -10   3   1      144.32      132.48      5.93 o 
  -9   3   1     1216.39     1210.17     10.43 o 
  -8   3   1      524.49      498.16      6.49 o 
  -7   3   1      114.67      130.63      5.70 o 
  -6   3   1      655.37      727.56      6.17 o 
  -5   3   1     2777.66     2794.44     10.28 o 
  -4   3   1     1231.15     1199.37      7.04 o 
  -3   3   1      474.01      386.03      5.95 o 
  -2   3   1      597.44      571.07      7.10 o 
  -1   3   1      329.45      341.27      8.42 o 
   0   3   1     1308.92     1625.51     15.26 o 
   1   3   1      269.63      271.71     10.11 o 
   2   3   1      605.66      584.84      8.13 o 
   3   3   1      471.87      381.78      7.20 o 
   4   3   1     1231.08     1193.05      8.32 o 
   5   3   1     2831.29     2868.23     11.39 o 
   6   3   1      659.90      725.94      7.27 o 
   7   3   1      105.13      113.96      5.49 o 
   8   3   1      507.50      476.17      6.47 o 
   9   3   1     1181.60     1178.89      9.70 o 
  10   3   1      142.81      131.73      5.85 o 
  11   3   1       52.42       54.94      6.05 o 
  12   3   1      100.87      116.22      6.74 o 
 -12   4   1       67.95       81.12      6.94 o 
 -11   4   1      482.68      512.62      7.18 o 
 -10   4   1      283.09      270.21      6.13 o 
  -9   4   1       52.84       60.76      5.65 o 
  -8   4   1      214.94      235.99      5.67 o 
  -7   4   1     1296.74     1315.43      7.53 o 
  -6   4   1      442.09      480.39      5.89 o 
  -5   4   1      855.54      906.89      6.35 o 
  -4   4   1      861.95      882.77      6.84 o 
  -3   4   1     5284.94     5196.83     30.60 o 
  -2   4   1      650.78      665.22      7.01 o 
  -1   4   1     3333.41     3238.49     13.82 o 
   0   4   1     2144.93     2354.01     13.96 o 
   1   4   1     3250.60     3139.04     15.27 o 
   2   4   1      605.40      615.40      8.54 o 
   3   4   1     5372.54     5280.75     47.61 o 
   4   4   1      820.66      818.81      7.96 o 
   5   4   1      863.45      915.51      7.62 o 
   6   4   1      446.78      485.13      6.19 o 
   7   4   1     1276.25     1276.52      8.43 o 
   8   4   1      215.87      226.51      5.54 o 
   9   4   1       47.23       56.59      5.37 o 
  10   4   1      281.71      274.23      6.12 o 
  11   4   1      483.90      504.84      8.63 o 
  12   4   1       68.14       74.97      6.90 o 
 -12   5   1      253.69      260.23      7.54 o 
 -11   5   1      220.69      233.95      6.44 o 
 -10   5   1      530.50      502.29      6.60 o 
  -9   5   1        4.98        6.54      5.54 o 
  -8   5   1      395.27      389.35      5.80 o 
  -7   5   1      341.50      357.73      5.66 o 
  -6   5   1     1421.69     1433.28     10.80 o 
  -5   5   1      175.37      140.22      5.09 o 
  -4   5   1     1056.50     1115.88      7.30 o 
  -3   5   1     3385.03     3465.59     19.89 o 
  -2   5   1    10271.60    10095.11     42.40 o 
  -1   5   1     2229.02     2214.79     11.18 o 
   0   5   1     1111.28     1220.04     10.49 o 
   1   5   1     2181.77     2156.41     16.90 o 
   2   5   1    10240.70    10212.68     84.32 o 
   3   5   1     3346.53     3405.25     39.72 o 
   4   5   1     1019.57     1066.23     12.01 o 
   5   5   1      168.59      135.70      5.48 o 
   6   5   1     1420.94     1429.26     10.84 o 
   7   5   1      338.42      357.47      5.79 o 
   8   5   1      377.84      360.13      5.95 o 
   9   5   1        5.66       13.05      5.68 o 
  10   5   1      531.47      503.22      6.82 o 
  11   5   1      220.21      227.90      6.73 o 
  12   5   1      254.04      263.18      7.29 o 
 -12   6   1      165.35      148.65      7.67 o 
 -11   6   1      365.47      375.74      7.10 o 
 -10   6   1      211.46      200.80      6.36 o 
  -9   6   1      193.08      205.73      6.05 o 
  -8   6   1      826.82      809.87     14.65 o 
  -7   6   1      646.16      674.17      6.44 o 
  -6   6   1      121.64      133.00      5.47 o 
  -5   6   1      323.27      317.95      5.50 o 
  -4   6   1     3672.14     3755.68     28.12 o 
  -3   6   1     2455.72     2496.28     20.27 o 
  -2   6   1     2420.40     2418.04     13.93 o 
  -1   6   1     2175.32     2145.18     12.39 o 
   0   6   1     2989.45     2851.94     13.00 o 
   1   6   1     2161.95     2139.26     18.23 o 
   2   6   1     2441.82     2493.97     30.57 o 
   3   6   1     2503.72     2577.17     31.33 o 
   4   6   1     3648.71     3793.06     40.34 o 
   5   6   1      313.74      309.13      5.84 o 
   6   6   1      118.34      121.78      5.88 o 
   7   6   1      660.49      687.78      6.35 o 
   8   6   1      807.90      786.84      9.55 o 
   9   6   1      195.39      206.73      6.02 o 
  10   6   1      200.38      196.19      6.54 o 
  11   6   1      372.23      383.81      7.11 o 
  12   6   1      166.65      162.42      7.47 o 
 -11   7   1       15.25       19.11      6.68 o 
 -10   7   1       80.98       90.08      6.45 o 
  -9   7   1      822.81      831.42     10.00 o 
  -8   7   1      171.60      191.73      6.05 o 
  -7   7   1      162.61      144.85      5.81 o 
  -6   7   1       72.81       89.11      5.68 o 
  -5   7   1     2628.81     2615.83     18.71 o 
  -4   7   1     1317.50     1321.48     10.45 o 
  -3   7   1     2402.80     2343.94     14.43 o 
  -2   7   1       25.97       40.14      5.96 o 
  -1   7   1     3371.93     3397.45     16.27 o 
   0   7   1      323.50      263.67      7.86 o 
   1   7   1     3411.65     3409.69     18.09 o 
   2   7   1       22.45       37.42      6.91 o 
   3   7   1     2422.60     2365.22     23.75 o 
   4   7   1     1309.93     1309.96     21.32 o 
   5   7   1     2584.85     2564.25     38.18 o 
   6   7   1       71.11       95.95      5.90 o 
   7   7   1      162.79      148.16      5.75 o 
   8   7   1      171.76      190.17      5.80 o 
   9   7   1      831.37      855.14     10.63 o 
  10   7   1       83.19       87.10      6.12 o 
  11   7   1       15.25       16.09      6.80 o 
 -11   8   1       78.48       79.75      7.15 o 
 -10   8   1      268.33      279.97      6.62 o 
  -9   8   1      220.81      236.11      6.20 o 
  -8   8   1      397.05      414.51      6.52 o 
  -7   8   1      650.98      621.40      6.74 o 
  -6   8   1     1111.27     1073.21     12.57 o 
  -5   8   1     1750.19     1768.73     16.95 o 
  -4   8   1     2691.64     2741.34     20.97 o 
  -3   8   1     1317.03     1337.64      9.43 o 
  -2   8   1      229.56      228.43      6.32 o 
  -1   8   1     1056.97     1033.83      8.60 o 
   0   8   1     1661.81     1671.20     12.47 o 
   1   8   1     1077.29     1055.35      9.25 o 
   2   8   1      226.30      230.19      7.51 o 
   3   8   1     1303.86     1331.87     17.55 o 
   4   8   1     2694.42     2720.19     39.58 o 
   5   8   1     1750.28     1794.89     25.10 o 
   6   8   1     1117.44     1093.34     12.83 o 
   7   8   1      655.89      613.88     10.03 o 
   8   8   1      396.93      412.56      7.13 o 
   9   8   1      219.67      237.11      6.43 o 
  10   8   1      271.51      281.42      6.58 o 
  11   8   1       81.07       76.24      6.81 o 
 -11   9   1       65.99       61.12      7.20 o 
 -10   9   1      247.21      249.12      7.21 o 
  -9   9   1       70.80       80.61      6.51 o 
  -8   9   1      216.30      215.02      6.54 o 
  -7   9   1      282.33      316.68      6.55 o 
  -6   9   1     1828.44     1836.97     25.35 o 
  -5   9   1      298.73      303.38      6.70 o 
  -4   9   1      274.56      277.42      6.17 o 
  -3   9   1      651.89      657.94      7.85 o 
  -2   9   1     3282.82     3223.40     41.99 o 
  -1   9   1      985.48      981.91      8.59 o 
   0   9   1      119.73      106.30      7.42 o 
   1   9   1      986.07      999.84     13.19 o 
   2   9   1     3326.17     3246.90     26.51 o 
   3   9   1      670.90      675.26      8.77 o 
   4   9   1      261.05      265.29      6.73 o 
   5   9   1      284.40      280.57      7.45 o 
   6   9   1     1801.18     1793.47     28.36 o 
   7   9   1      286.41      314.49      6.30 o 
   8   9   1      221.58      220.46      6.00 o 
   9   9   1       71.63       84.45      6.50 o 
  10   9   1      251.61      263.49      6.58 o 
  11   9   1       66.26       60.18      7.14 o 
 -10  10   1       73.89       75.48      6.87 o 
  -9  10   1       35.96       44.19      6.78 o 
  -8  10   1      179.15      196.22      6.51 o 
  -7  10   1     1069.58     1005.36      8.77 o 
  -6  10   1      466.54      494.37      6.65 o 
  -5  10   1      302.89      326.25      6.88 o 
  -4  10   1      167.53      170.07      6.74 o 
  -3  10   1     1466.04     1504.03     18.51 o 
  -2  10   1     1236.94     1205.40     12.49 o 
  -1  10   1     1231.26     1226.14      8.76 o 
   0  10   1      697.78      706.78      9.11 o 
   1  10   1     1223.39     1221.59     10.23 o 
   2  10   1     1226.75     1195.35      9.88 o 
   3  10   1     1487.29     1538.18     17.09 o 
   4  10   1      153.70      158.33      6.78 o 
   5  10   1      300.01      327.10      8.57 o 
   6  10   1      477.48      499.61      6.40 o 
   7  10   1     1039.97      993.63      8.63 o 
   8  10   1      180.84      193.68      6.61 o 
   9  10   1       36.40       48.69      6.50 o 
  10  10   1       74.18       75.71      6.99 o 
 -10  11   1       47.70       48.27      7.62 o 
  -9  11   1      323.87      327.13      7.78 o 
  -8  11   1      273.85      287.31      7.10 o 
  -7  11   1      257.11      276.02      7.06 o 
  -6  11   1      412.60      417.80      7.38 o 
  -5  11   1      819.76      877.31     10.15 o 
  -4  11   1      167.42      174.68      7.31 o 
  -3  11   1      444.95      446.40     12.37 o 
  -2  11   1     1262.83     1226.03     12.56 o 
  -1  11   1     1721.04     1644.15     16.55 o 
   0  11   1     1249.94     1227.90      9.62 o 
   1  11   1     1716.66     1663.87     20.73 o 
   2  11   1     1286.75     1261.74     10.37 o 
   3  11   1      445.92      440.64      7.71 o 
   4  11   1      169.02      176.71      6.91 o 
   5  11   1      833.69      895.74     15.94 o 
   6  11   1      413.22      405.94      6.93 o 
   7  11   1      251.22      279.14      6.60 o 
   8  11   1      279.79      293.40      6.82 o 
   9  11   1      325.84      336.20      7.50 o 
  10  11   1       46.29       48.01      7.58 o 
  -9  12   1      147.03      153.99      7.58 o 
  -8  12   1      530.04      525.36      7.84 o 
  -7  12   1       53.86       53.25      6.97 o 
  -6  12   1      111.88      105.65      7.49 o 
  -5  12   1      231.20      249.95      7.67 o 
  -4  12   1      915.35      944.01     19.22 o 
  -3  12   1       71.33       82.14      7.37 o 
  -2  12   1       66.11       76.72      7.21 o 
  -1  12   1      683.95      633.74     11.06 o 
   0  12   1     2646.44     2494.79     26.19 o 
   1  12   1      681.11      661.93      8.53 o 
   2  12   1       63.44       73.88      6.92 o 
   3  12   1       74.44       68.03      7.27 o 
   4  12   1      882.48      921.75     15.35 o 
   5  12   1      238.28      249.48      7.26 o 
   6  12   1      107.44       97.26      6.89 o 
   7  12   1       51.76       58.08      6.66 o 
   8  12   1      542.15      534.43      7.48 o 
   9  12   1      143.91      146.08      7.59 o 
  -9  13   1      153.06      136.70      8.11 o 
  -8  13   1       70.09       70.48      7.47 o 
  -7  13   1      104.45      122.05      7.32 o 
  -6  13   1      327.69      346.51      9.95 o 
  -5  13   1      463.05      443.95      8.60 o 
  -4  13   1       84.79       99.41      7.32 o 
  -3  13   1      516.97      514.33     19.64 o 
  -2  13   1      695.59      701.54      8.67 o 
  -1  13   1      488.22      473.26      8.26 o 
   0  13   1      213.01      210.67      8.28 o 
   1  13   1      479.02      462.41      8.17 o 
   2  13   1      668.75      673.61     13.94 o 
   3  13   1      505.76      500.78      8.04 o 
   4  13   1       96.21      112.54      7.23 o 
   5  13   1      472.17      436.40      8.51 o 
   6  13   1      324.80      343.64      8.31 o 
   7  13   1      107.57      117.34      7.38 o 
   8  13   1       69.11       68.61      6.86 o 
   9  13   1      151.21      139.12      7.82 o 
  -8  14   1       24.71       27.33      8.32 o 
  -7  14   1      387.48      371.70      8.88 o 
  -6  14   1      132.75      124.12      9.42 o 
  -5  14   1      139.27      151.57      8.21 o 
  -4  14   1       16.56       18.35      7.53 o 
  -3  14   1      625.18      612.34      9.60 o 
  -2  14   1      162.60      163.89      7.92 o 
  -1  14   1      394.03      371.43      9.42 o 
   0  14   1       84.91       76.35      8.26 o 
   1  14   1      403.44      388.49      7.88 o 
   2  14   1      157.98      151.55      7.72 o 
   3  14   1      629.84      624.33      8.47 o 
   4  14   1       16.10       15.99      7.36 o 
   5  14   1      144.32      167.17      7.73 o 
   6  14   1      131.33      126.57      8.53 o 
   7  14   1      385.51      376.45      8.52 o 
   8  14   1       24.43       30.81      8.07 o 
  -7  15   1       76.59       78.38      8.88 o 
  -6  15   1      251.21      252.94      9.99 o 
  -5  15   1      106.17      111.69      8.34 o 
  -4  15   1       99.23      100.80      8.36 o 
  -3  15   1      269.57      268.13      8.28 o 
  -2  15   1      634.95      619.87      9.10 o 
  -1  15   1       53.71       68.14      8.51 o 
   0  15   1       14.72       20.52      8.81 o 
   1  15   1       49.57       61.95      8.30 o 
   2  15   1      637.74      612.43      9.47 o 
   3  15   1      270.36      270.49      8.53 o 
   4  15   1       97.52       95.49      8.32 o 
   5  15   1      104.31      123.57      8.10 o 
   6  15   1      255.55      255.54     10.10 o 
   7  15   1       80.87       76.73      8.75 o 
  -6  16   1       58.58       47.88     10.10 o 
  -5  16   1       64.30       73.36      8.56 o 
  -4  16   1      454.41      460.67     14.08 o 
  -3  16   1      119.71      126.96      8.79 o 
  -2  16   1       66.74       71.63      8.52 o 
  -1  16   1      111.93      128.82      8.96 o 
   0  16   1      411.42      436.38      9.16 o 
   1  16   1      114.69      125.16      8.96 o 
   2  16   1       65.65       68.76      8.26 o 
   3  16   1      118.74      115.78      8.20 o 
   4  16   1      452.73      456.59      9.31 o 
   5  16   1       64.00       76.45      8.44 o 
   6  16   1       58.08       52.37      9.64 o 
  -5  17   1      248.85      220.69      9.77 o 
  -4  17   1      156.52      151.12      9.16 o 
  -3  17   1      127.75      131.89      9.14 o 
  -2  17   1       32.97       43.61      9.90 o 
  -1  17   1      255.64      256.76      9.06 o 
   0  17   1      239.97      244.60     10.10 o 
   1  17   1      252.75      249.41      9.63 o 
   2  17   1       32.71       36.66      8.88 o 
   3  17   1      125.16      134.23      8.10 o 
   4  17   1      156.37      144.16      8.70 o 
   5  17   1      252.65      229.84      9.64 o 
  -3  18   1      118.28      103.27     10.14 o 
  -2  18   1       48.83       42.25     10.39 o 
  -1  18   1       87.56       92.68      9.84 o 
   0  18   1       58.93       60.81     10.30 o 
   1  18   1       84.97       91.01      9.88 o 
   2  18   1       50.56       52.36      9.33 o 
   3  18   1      117.38      114.88      9.48 o 
   0   0   2     7353.26     8140.33     63.20 o 
   1   0   2    30045.96    28942.27    168.30 o 
   2   0   2      736.27      722.97      8.52 o 
   3   0   2      503.14      417.74      6.31 o 
   4   0   2     3436.39     3250.40     13.44 o 
   5   0   2     3882.04     3868.40     10.34 o 
   6   0   2       23.62       33.57      4.76 o 
   7   0   2      322.32      362.72      5.94 o 
   8   0   2      616.60      589.40      6.04 o 
   9   0   2     1145.78     1064.69      6.92 o 
  10   0   2      102.34      104.82      5.88 o 
  11   0   2        0.20        4.97      5.72 o 
  12   0   2       55.49       62.45      6.47 o 
 -12   1   2      120.34      133.46      7.04 o 
 -11   1   2      246.22      245.87      6.34 o 
 -10   1   2      256.58      256.01      5.93 o 
  -9   1   2      415.39      384.74      6.07 o 
  -8   1   2     1389.99     1349.55     12.64 o 
  -7   1   2     1165.35     1199.95      7.54 o 
  -6   1   2      916.37      908.04      6.40 o 
  -5   1   2     2237.28     2233.84      9.13 o 
  -4   1   2     2384.25     2208.22      9.73 o 
  -3   1   2     3683.98     3608.58     12.71 o 
  -2   1   2      528.32      555.96      7.91 o 
  -1   1   2    10707.39    11301.61    213.65 o 
   0   1   2    12009.65    13078.15     33.62 o 
   1   1   2    10531.03    11357.37     62.32 o 
   2   1   2      523.34      539.53      7.88 o 
   3   1   2     3623.02     3546.27     11.71 o 
   4   1   2     2433.46     2262.69      9.85 o 
   5   1   2     2255.32     2279.71     15.45 o 
   6   1   2      937.30      942.22      6.48 o 
   7   1   2     1185.60     1229.77      7.31 o 
   8   1   2     1366.58     1337.48      8.04 o 
   9   1   2      429.68      394.59      5.70 o 
  10   1   2      252.09      255.57      5.85 o 
  11   1   2      251.98      241.22      6.31 o 
  12   1   2      122.06      129.23      7.00 o 
 -12   2   2      156.98      155.58      6.63 o 
 -11   2   2      206.49      205.46      6.79 o 
 -10   2   2      421.49      424.44      6.16 o 
  -9   2   2       47.50       45.70      5.30 o 
  -8   2   2      410.14      430.29      6.03 o 
  -7   2   2      633.52      611.76      5.52 o 
  -6   2   2     3368.44     3239.58     12.48 o 
  -5   2   2      619.72      614.70      6.00 o 
  -4   2   2     1092.54      956.17      6.70 o 
  -3   2   2     2970.40     3070.54     11.95 o 
  -2   2   2     3145.41     3132.99     15.68 o 
  -1   2   2    18028.60    18141.39    120.57 o 
   0   2   2     1669.60     1610.87     13.35 o 
   1   2   2    17804.08    17931.17     92.62 o 
   2   2   2     3147.60     3114.46     12.23 o 
   3   2   2     3047.16     3164.00     19.02 o 
   4   2   2     1126.39      982.10      8.03 o 
   5   2   2      605.45      600.99      6.69 o 
   6   2   2     3438.46     3353.13     20.54 o 
   7   2   2      624.84      590.16      6.48 o 
   8   2   2      408.84      423.68      6.21 o 
   9   2   2       43.54       38.75      5.35 o 
  10   2   2      412.35      412.53      6.62 o 
  11   2   2      205.93      205.88      6.49 o 
  12   2   2      156.55      149.99      7.03 o 
 -12   3   2       79.63       77.45      7.19 o 
 -11   3   2      294.86      301.23      6.88 o 
 -10   3   2      425.26      434.96      6.45 o 
  -9   3   2       50.38       58.25      5.55 o 
  -8   3   2      431.38      437.74      6.11 o 
  -7   3   2     2384.64     2253.59     11.93 o 
  -6   3   2     1904.62     1869.82     11.19 o 
  -5   3   2      459.34      489.24      6.00 o 
  -4   3   2     2439.26     2508.91     12.84 o 
  -3   3   2     7577.76     7558.26     39.82 o 
  -2   3   2     7773.47     7903.19     59.31 o 
  -1   3   2     3877.30     4060.81     31.92 o 
   0   3   2        2.33       26.18      7.94 o 
   1   3   2     3660.08     3826.44     23.46 o 
   2   3   2     7715.11     7742.73     35.06 o 
   3   3   2     7437.02     7386.80     39.99 o 
   4   3   2     2499.88     2576.88     14.18 o 
   5   3   2      469.60      500.87      7.35 o 
   6   3   2     1905.64     1859.77     14.42 o 
   7   3   2     2434.74     2288.13     12.76 o 
   8   3   2      408.96      418.74      6.88 o 
   9   3   2       51.85       63.63      6.04 o 
  10   3   2      423.66      431.75      6.39 o 
  11   3   2      307.83      309.27      6.54 o 
  12   3   2       81.53       74.95      7.04 o 
 -12   4   2      111.70      103.89      7.26 o 
 -11   4   2       27.94       34.03      6.41 o 
 -10   4   2       80.15       77.84      6.20 o 
  -9   4   2      899.31      923.75      8.31 o 
  -8   4   2      816.07      835.71      6.57 o 
  -7   4   2      144.85      130.28      5.17 o 
  -6   4   2      815.97      752.47      5.95 o 
  -5   4   2     2829.60     2624.91     17.93 o 
  -4   4   2     4196.09     4317.21     28.92 o 
  -3   4   2     3573.95     3774.46     32.67 o 
  -2   4   2     2707.55     2697.02     15.71 o 
  -1   4   2     1183.63     1083.01     10.42 o 
   0   4   2     1627.16     1627.16     11.55 o 
   1   4   2     1248.92     1167.71      9.79 o 
   2   4   2     2732.23     2723.28     17.64 o 
   3   4   2     3582.94     3810.96     31.92 o 
   4   4   2     4190.81     4263.94     30.55 o 
   5   4   2     2865.10     2666.55     27.44 o 
   6   4   2      819.86      749.06      6.47 o 
   7   4   2      144.20      128.44      5.79 o 
   8   4   2      792.21      781.27      7.09 o 
   9   4   2      882.71      899.28      6.78 o 
  10   4   2       78.97       73.49      5.83 o 
  11   4   2       28.93       27.19      6.22 o 
  12   4   2      111.48      106.43      6.42 o 
 -12   5   2      173.68      158.52      7.39 o 
 -11   5   2       19.99       20.90      6.61 o 
 -10   5   2      253.44      259.32      6.45 o 
  -9   5   2      524.55      533.44      7.28 o 
  -8   5   2      899.96      836.72      6.72 o 
  -7   5   2       33.72       33.62      4.96 o 
  -6   5   2      160.44      126.49      5.00 o 
  -5   5   2     1897.47     1921.55     11.86 o 
  -4   5   2     4727.37     4803.95     34.31 o 
  -3   5   2     1172.71     1165.19      7.80 o 
  -2   5   2       35.48       32.50      6.05 o 
  -1   5   2     2794.72     2683.73     18.04 o 
   0   5   2     5637.33     5370.42     31.00 o 
   1   5   2     2794.46     2664.68     20.77 o 
   2   5   2       42.45       45.83      6.87 o 
   3   5   2     1186.10     1189.40     14.69 o 
   4   5   2     4817.27     4859.18     37.37 o 
   5   5   2     1872.06     1889.42     18.60 o 
   6   5   2      169.98      126.89      5.36 o 
   7   5   2       32.56       30.48      5.49 o 
   8   5   2      889.62      816.99      8.79 o 
   9   5   2      508.52      530.80      6.69 o 
  10   5   2      262.07      252.15      6.34 o 
  11   5   2       19.07       31.33      6.52 o 
  12   5   2      178.34      160.74      7.16 o 
 -12   6   2       86.19       82.89      7.36 o 
 -11   6   2      152.27      161.72      7.05 o 
 -10   6   2      298.41      306.67      6.52 o 
  -9   6   2      452.00      466.38      7.30 o 
  -8   6   2      261.34      239.60      5.90 o 
  -7   6   2      649.23      668.17      7.41 o 
  -6   6   2     1066.44     1027.82     12.36 o 
  -5   6   2     1530.33     1387.13     11.07 o 
  -4   6   2      638.28      616.82      6.25 o 
  -3   6   2     3285.51     3441.13     23.41 o 
  -2   6   2     5023.82     4971.05     33.10 o 
  -1   6   2     2636.47     2638.86     17.38 o 
   0   6   2      598.29      566.89      8.32 o 
   1   6   2     2603.52     2621.84     28.89 o 
   2   6   2     5020.32     5054.79     50.70 o 
   3   6   2     3283.34     3463.91     30.16 o 
   4   6   2      611.82      585.92      7.46 o 
   5   6   2     1534.76     1368.84     15.49 o 
   6   6   2     1064.13     1034.46      9.46 o 
   7   6   2      661.67      680.08      8.70 o 
   8   6   2      264.62      248.75      6.05 o 
   9   6   2      449.61      459.55      6.14 o 
  10   6   2      307.40      313.52      6.65 o 
  11   6   2      152.69      156.23      6.66 o 
  12   6   2       83.95       77.45      7.38 o 
 -11   7   2      475.97      472.41      9.84 o 
 -10   7   2      119.44      124.18      6.49 o 
  -9   7   2        7.26       12.62      6.10 o 
  -8   7   2      169.10      154.41      5.91 o 
  -7   7   2     1108.34     1014.04      9.49 o 
  -6   7   2      587.40      586.47      7.80 o 
  -5   7   2      818.68      859.34      7.74 o 
  -4   7   2      276.18      300.97      5.63 o 
  -3   7   2     3075.59     2850.36     22.67 o 
  -2   7   2      917.75      840.91      7.59 o 
  -1   7   2     2194.97     2235.99     19.39 o 
   0   7   2       82.82       95.52      7.75 o 
   1   7   2     2264.53     2341.86     17.19 o 
   2   7   2      915.70      853.92     12.09 o 
   3   7   2     3119.66     2938.55     28.57 o 
   4   7   2      265.59      292.33      7.17 o 
   5   7   2      787.32      832.79     12.95 o 
   6   7   2      610.08      609.08      7.54 o 
   7   7   2     1133.85     1040.87     10.49 o 
   8   7   2      176.91      162.62      6.23 o 
   9   7   2        7.80       10.96      5.96 o 
  10   7   2      125.79      127.02      6.43 o 
  11   7   2      483.25      470.55      7.46 o 
 -11   8   2      103.00      106.54      7.15 o 
 -10   8   2      249.20      243.45      6.91 o 
  -9   8   2      183.17      168.56      6.40 o 
  -8   8   2      383.56      387.95      6.50 o 
  -7   8   2      712.11      718.83      7.88 o 
  -6   8   2      795.26      694.81      6.54 o 
  -5   8   2      637.30      610.85      7.18 o 
  -4   8   2      435.99      398.91      6.14 o 
  -3   8   2      529.08      510.82      6.62 o 
  -2   8   2     1393.19     1391.09      9.97 o 
  -1   8   2     1560.17     1539.55     14.62 o 
   0   8   2      296.39      281.23      7.77 o 
   1   8   2     1541.21     1519.72     14.43 o 
   2   8   2     1442.05     1455.25     19.06 o 
   3   8   2      532.28      520.97      7.68 o 
   4   8   2      437.01      399.14      7.20 o 
   5   8   2      619.93      602.98     12.33 o 
   6   8   2      789.60      686.15     11.11 o 
   7   8   2      712.24      724.21      9.07 o 
   8   8   2      379.52      381.12      6.69 o 
   9   8   2      185.20      167.13      6.28 o 
  10   8   2      253.71      252.53      6.93 o 
  11   8   2      102.98      103.64      7.07 o 
 -11   9   2       36.69       41.67      7.28 o 
 -10   9   2      188.71      187.07      6.95 o 
  -9   9   2      128.61      136.72      6.55 o 
  -8   9   2      403.75      390.75      6.69 o 
  -7   9   2       46.36       46.56      5.96 o 
  -6   9   2      373.95      340.45      6.21 o 
  -5   9   2      308.01      303.21      6.97 o 
  -4   9   2     1450.61     1394.36     12.52 o 
  -3   9   2      412.13      399.63      6.57 o 
  -2   9   2      315.65      292.41      6.84 o 
  -1   9   2     1064.34     1049.57      8.59 o 
   0   9   2     2665.27     2687.32     19.91 o 
   1   9   2     1096.55     1075.02      9.06 o 
   2   9   2      324.15      305.58      8.07 o 
   3   9   2      440.71      433.73      7.64 o 
   4   9   2     1455.99     1406.61     21.68 o 
   5   9   2      308.21      310.17      7.47 o 
   6   9   2      361.23      334.31      6.70 o 
   7   9   2       44.56       44.57      6.13 o 
   8   9   2      408.23      397.82      6.55 o 
   9   9   2      132.33      141.17      6.43 o 
  10   9   2      191.49      192.17      6.77 o 
  11   9   2       37.45       39.55      7.39 o 
 -10  10   2      133.17      130.74      7.43 o 
  -9  10   2      505.12      472.05     10.07 o 
  -8  10   2      220.11      205.50      6.64 o 
  -7  10   2       58.37       63.44      6.43 o 
  -6  10   2      232.17      244.22      6.64 o 
  -5  10   2     1152.49     1055.32     11.60 o 
  -4  10   2      450.38      469.69     10.38 o 
  -3  10   2      405.74      413.86      6.64 o 
  -2  10   2      128.19      139.41      6.55 o 
  -1  10   2     2241.95     2173.56     15.08 o 
   0  10   2      579.15      540.53      8.49 o 
   1  10   2     2268.92     2237.73     21.20 o 
   2  10   2      129.07      133.17      7.84 o 
   3  10   2      412.40      436.45      7.94 o 
   4  10   2      469.48      487.00      8.82 o 
   5  10   2     1131.43     1055.95     13.61 o 
   6  10   2      232.11      245.62      6.38 o 
   7  10   2       58.20       63.19      6.19 o 
   8  10   2      218.90      211.80      6.59 o 
   9  10   2      515.86      507.88     11.01 o 
  10  10   2      131.91      136.30      7.28 o 
 -10  11   2      120.06      121.39      7.81 o 
  -9  11   2       67.01       82.87      7.14 o 
  -8  11   2      171.02      166.09      7.10 o 
  -7  11   2      430.34      397.99      6.99 o 
  -6  11   2      354.79      354.27      7.98 o 
  -5  11   2      339.39      337.00      7.35 o 
  -4  11   2       79.44       70.29      6.61 o 
  -3  11   2      754.70      708.67     11.60 o 
  -2  11   2      276.63      272.82      7.13 o 
  -1  11   2     1130.33     1179.74      9.34 o 
   0  11   2      862.44      877.36     11.86 o 
   1  11   2     1133.17     1176.91     11.30 o 
   2  11   2      280.71      277.36      7.91 o 
   3  11   2      722.32      659.22     12.69 o 
   4  11   2       78.06       72.46      6.58 o 
   5  11   2      334.27      333.96      7.21 o 
   6  11   2      344.70      330.97      6.77 o 
   7  11   2      431.50      406.13      6.98 o 
   8  11   2      167.61      164.08      6.89 o 
   9  11   2       69.27       78.88      7.07 o 
  10  11   2      121.76      127.71      7.64 o 
  -9  12   2        0.99       10.30      7.57 o 
  -8  12   2      197.81      199.65      7.28 o 
  -7  12   2      265.45      264.16      7.42 o 
  -6  12   2      654.50      629.02     12.02 o 
  -5  12   2       71.93       73.71      7.35 o 
  -4  12   2       91.41       97.78      6.78 o 
  -3  12   2      859.41      889.69     16.33 o 
  -2  12   2     1455.66     1428.88     23.83 o 
  -1  12   2      116.71      117.23      7.17 o 
   0  12   2       15.05       23.64      7.71 o 
   1  12   2      107.33      113.91      6.91 o 
   2  12   2     1438.81     1430.10     19.84 o 
   3  12   2      867.27      902.09      8.32 o 
   4  12   2       99.62       97.14      6.64 o 
   5  12   2       68.80       67.64      7.12 o 
   6  12   2      650.88      620.23      8.02 o 
   7  12   2      270.88      272.46      7.15 o 
   8  12   2      201.56      197.73      7.32 o 
   9  12   2        0.75        0.89      7.44 o 
  -9  13   2       75.25       72.43      8.34 o 
  -8  13   2      288.58      278.89      8.15 o 
  -7  13   2      426.94      437.82      9.08 o 
  -6  13   2      107.05      112.96      8.73 o 
  -5  13   2      177.04      186.76      7.40 o 
  -4  13   2      507.33      488.77      9.49 o 
  -3  13   2      505.35      496.88     10.86 o 
  -2  13   2      307.85      330.02      7.94 o 
  -1  13   2      335.70      347.36      8.46 o 
   0  13   2      427.14      426.16      8.93 o 
   1  13   2      336.32      339.23      8.31 o 
   2  13   2      303.52      326.53      7.59 o 
   3  13   2      484.66      474.53      8.12 o 
   4  13   2      523.81      498.47      7.98 o 
   5  13   2      183.50      188.16      7.18 o 
   6  13   2      113.28      115.66      7.99 o 
   7  13   2      429.88      430.86      7.40 o 
   8  13   2      285.73      272.11      7.96 o 
   9  13   2       78.90       77.73      7.97 o 
  -8  14   2      101.22       98.94      8.69 o 
  -7  14   2       31.26       25.72      8.78 o 
  -6  14   2       57.89       56.05      8.65 o 
  -5  14   2      516.44      515.03     10.84 o 
  -4  14   2      273.57      279.68      7.95 o 
  -3  14   2      293.02      285.33      8.02 o 
  -2  14   2       20.69       21.63      7.66 o 
  -1  14   2      256.69      247.85      9.21 o 
   0  14   2      455.66      464.13      8.15 o 
   1  14   2      251.05      249.77      8.21 o 
   2  14   2       17.80       20.78      7.73 o 
   3  14   2      285.14      284.50      8.15 o 
   4  14   2      272.07      285.48      7.84 o 
   5  14   2      515.70      512.94      8.00 o 
   6  14   2       56.62       60.79      8.16 o 
   7  14   2       30.89       35.45      7.85 o 
   8  14   2      103.39      109.19      7.68 o 
  -7  15   2       57.64       44.73      8.17 o 
  -6  15   2      147.86      155.48      9.26 o 
  -5  15   2      252.25      280.36      8.08 o 
  -4  15   2      404.16      417.45     10.59 o 
  -3  15   2      186.79      190.28      8.20 o 
  -2  15   2      152.68      150.64      8.70 o 
  -1  15   2      207.43      207.07      8.43 o 
   0  15   2      464.28      455.33      9.18 o 
   1  15   2      207.63      209.33      7.99 o 
   2  15   2      150.30      152.97      8.27 o 
   3  15   2      187.14      182.04      7.69 o 
   4  15   2      408.93      413.22      8.94 o 
   5  15   2      251.81      274.81      8.38 o 
   6  15   2      146.16      145.86      9.47 o 
   7  15   2       56.05       47.41      8.18 o 
  -6  16   2      162.83      156.26     10.33 o 
  -5  16   2       89.80       95.33      8.43 o 
  -4  16   2       26.09       31.83      8.37 o 
  -3  16   2      163.00      161.23      8.35 o 
  -2  16   2      457.33      472.43     10.32 o 
  -1  16   2      160.74      154.94      9.15 o 
   0  16   2       39.42       56.85      8.82 o 
   1  16   2      166.42      167.19      8.45 o 
   2  16   2      456.83      484.42      8.97 o 
   3  16   2      163.43      171.78      8.36 o 
   4  16   2       25.46       30.15      8.65 o 
   5  16   2       93.35      104.11      8.40 o 
   6  16   2      164.00      161.50     10.27 o 
  -5  17   2       58.21       59.12      9.07 o 
  -4  17   2       33.93       42.12      9.39 o 
  -3  17   2      300.89      302.20     10.16 o 
  -2  17   2      185.51      190.04      9.64 o 
  -1  17   2      203.54      193.66      9.60 o 
   0  17   2       50.18       51.44      9.24 o 
   1  17   2      206.54      207.94      9.63 o 
   2  17   2      182.75      193.70      8.84 o 
   3  17   2      301.63      300.83      8.98 o 
   4  17   2       33.29       38.59      8.47 o 
   5  17   2       58.88       54.69      9.35 o 
  -3  18   2       62.14       74.97      9.70 o 
  -2  18   2       84.23       92.74      9.95 o 
  -1  18   2      203.42      193.83     10.11 o 
   0  18   2      110.35      120.98      9.36 o 
   1  18   2      202.68      201.32     10.13 o 
   2  18   2       81.35       75.71     10.02 o 
   3  18   2       63.03       64.02      8.89 o 
   1   0   3      241.94      204.89      8.26 o 
   2   0   3    11484.97    11613.09     73.74 o 
   3   0   3      903.98      947.65      7.41 o 
   4   0   3     1360.22     1329.78      7.90 o 
   5   0   3        3.25        6.21      4.82 o 
   6   0   3     3129.30     2827.41     13.02 o 
   7   0   3       34.60       51.32      4.90 o 
   8   0   3      664.25      755.79      6.78 o 
   9   0   3       49.98       61.71      5.39 o 
  10   0   3      881.72      926.49      6.92 o 
  11   0   3        1.69        9.11      5.88 o 
  12   0   3      261.40      238.55      6.83 o 
 -12   1   3       81.28       81.29      6.75 o 
 -11   1   3      384.29      378.28      6.62 o 
 -10   1   3      212.74      231.15      5.95 o 
  -9   1   3        5.86       12.27      5.48 o 
  -8   1   3      515.58      494.68      5.92 o 
  -7   1   3     2853.75     2693.51     15.70 o 
  -6   1   3      423.10      428.67      5.70 o 
  -5   1   3     1124.24     1105.74      7.17 o 
  -4   1   3     1833.60     1678.99      8.26 o 
  -3   1   3     5298.26     5508.39     28.94 o 
  -2   1   3     1976.85     2048.57     12.97 o 
  -1   1   3     3939.63     4385.65     22.76 o 
   0   1   3     3661.81     4009.12     18.46 o 
   1   1   3     3778.91     4233.54     16.84 o 
   2   1   3     1934.04     1991.98     11.06 o 
   3   1   3     5402.81     5617.12     23.42 o 
   4   1   3     1806.56     1663.28      8.40 o 
   5   1   3     1105.55     1085.87      7.57 o 
   6   1   3      425.28      438.00      5.81 o 
   7   1   3     2884.16     2723.24     20.18 o 
   8   1   3      501.00      466.92      6.23 o 
   9   1   3        7.19        8.09      5.88 o 
  10   1   3      211.30      230.43      6.16 o 
  11   1   3      387.68      385.12      7.02 o 
  12   1   3       80.09       81.68      7.49 o 
 -12   2   3       18.21       18.92      6.59 o 
 -11   2   3        3.02        8.65      6.31 o 
 -10   2   3        2.93        8.66      5.73 o 
  -9   2   3     1848.66     1874.79      7.96 o 
  -8   2   3      262.65      270.52      5.69 o 
  -7   2   3      289.96      271.57      5.52 o 
  -6   2   3      876.00      815.20      6.41 o 
  -5   2   3     6510.31     6394.76     34.33 o 
  -4   2   3      241.87      233.09      5.33 o 
  -3   2   3     2647.57     2564.41     15.67 o 
  -2   2   3     3808.14     4250.31     20.04 o 
  -1   2   3     3595.19     3708.69     18.63 o 
   0   2   3      127.25      136.30      7.51 o 
   1   2   3     3357.79     3452.59     19.66 o 
   2   2   3     3736.42     4127.05     12.89 o 
   3   2   3     2558.95     2464.26     15.93 o 
   4   2   3      249.08      238.97      5.88 o 
   5   2   3     6633.85     6578.69     14.46 o 
   6   2   3      860.53      814.69      6.80 o 
   7   2   3      302.47      282.11      5.58 o 
   8   2   3      265.89      271.93      6.48 o 
   9   2   3     1825.47     1816.08      8.91 o 
  10   2   3        3.01       10.41      6.37 o 
  11   2   3        3.03        3.82      6.46 o 
  12   2   3       17.56       24.79      6.86 o 
 -12   3   3      187.13      197.74      7.24 o 
 -11   3   3      201.06      213.83      6.78 o 
 -10   3   3      505.65      521.16      6.57 o 
  -9   3   3      250.09      238.00      6.03 o 
  -8   3   3     1302.67     1239.03     10.87 o 
  -7   3   3      244.14      248.90      5.74 o 
  -6   3   3     1209.90     1243.63      9.07 o 
  -5   3   3      117.58      131.92      4.93 o 
  -4   3   3     4629.58     4272.55     32.86 o 
  -3   3   3     1252.21     1226.70      8.33 o 
  -2   3   3      247.94      274.88      7.41 o 
  -1   3   3     1761.10     1907.21     10.94 o 
   0   3   3     9346.72     9662.08     77.59 o 
   1   3   3     1685.69     1813.38     11.62 o 
   2   3   3      243.80      273.98      6.65 o 
   3   3   3     1246.49     1199.12      7.78 o 
   4   3   3     4648.54     4328.46     19.63 o 
   5   3   3      104.21      104.48      6.10 o 
   6   3   3     1230.34     1243.82      8.72 o 
   7   3   3      227.42      232.01      6.47 o 
   8   3   3     1271.05     1197.74     10.85 o 
   9   3   3      251.46      236.86      6.92 o 
  10   3   3      509.95      518.05      6.77 o 
  11   3   3      200.64      217.02      6.44 o 
  12   3   3      189.19      191.99      7.21 o 
 -12   4   3      204.35      212.18      7.25 o 
 -11   4   3        6.21        7.21      6.40 o 
 -10   4   3      485.69      461.61      6.55 o 
  -9   4   3      594.30      584.39      6.40 o 
  -8   4   3      537.78      528.19      6.36 o 
  -7   4   3      274.65      288.86      5.53 o 
  -6   4   3     2508.40     2587.05     16.31 o 
  -5   4   3      894.82      966.34      6.50 o 
  -4   4   3     1283.60     1399.32      8.28 o 
  -3   4   3      654.39      613.59      7.62 o 
  -2   4   3     9237.61     9093.99     72.97 o 
  -1   4   3     7256.68     7499.55     55.41 o 
   0   4   3       22.31       51.75      6.56 o 
   1   4   3     7197.12     7426.27     62.02 o 
   2   4   3     9192.89     9058.17     68.23 o 
   3   4   3      653.25      605.23      6.34 o 
   4   4   3     1253.12     1350.62      8.97 o 
   5   4   3      886.07      947.73      6.97 o 
   6   4   3     2501.81     2570.29     19.54 o 
   7   4   3      274.54      287.05      5.95 o 
   8   4   3      520.72      508.42      6.26 o 
   9   4   3      573.88      557.53      8.09 o 
  10   4   3      471.90      442.85      6.65 o 
  11   4   3        6.21       10.80      6.33 o 
  12   4   3      201.96      206.77      7.31 o 
 -12   5   3       28.09       31.22      7.09 o 
 -11   5   3      696.49      735.69      9.48 o 
 -10   5   3        9.13        8.37      5.90 o 
  -9   5   3      125.89      118.84      5.86 o 
  -8   5   3      135.41      145.91      5.40 o 
  -7   5   3     2352.15     2399.03     24.06 o 
  -6   5   3       26.40       37.50      5.43 o 
  -5   5   3      247.08      213.43      5.44 o 
  -4   5   3      453.05      464.35      6.85 o 
  -3   5   3     6742.43     6668.84     54.51 o 
  -2   5   3      759.24      852.73      7.88 o 
  -1   5   3     7539.96     7558.21     39.17 o 
   0   5   3      295.12      280.10      7.18 o 
   1   5   3     7555.36     7655.67     64.72 o 
   2   5   3      778.80      878.64      8.15 o 
   3   5   3     6691.18     6572.80     48.88 o 
   4   5   3      454.27      459.44      6.14 o 
   5   5   3      246.73      210.21      6.21 o 
   6   5   3       24.24       43.33      5.93 o 
   7   5   3     2340.41     2376.44     23.37 o 
   8   5   3      138.45      148.04      5.74 o 
   9   5   3      123.98      108.90      6.29 o 
  10   5   3        9.07        5.55      5.89 o 
  11   5   3      702.57      740.81     11.09 o 
  12   5   3       27.82       26.99      6.98 o 
 -12   6   3      154.36      146.85      7.57 o 
 -11   6   3        7.13       12.94      6.48 o 
 -10   6   3      180.25      179.89      6.39 o 
  -9   6   3      613.21      617.16      7.05 o 
  -8   6   3      207.17      193.41      5.58 o 
  -7   6   3      293.86      274.60      5.67 o 
  -6   6   3     1721.87     1768.80     17.51 o 
  -5   6   3     1715.43     1822.09     12.52 o 
  -4   6   3      688.75      752.29      7.46 o 
  -3   6   3      491.16      426.85      6.23 o 
  -2   6   3     3624.90     3462.21     18.99 o 
  -1   6   3     2506.70     2477.51     18.02 o 
   0   6   3      127.33      145.64      7.26 o 
   1   6   3     2505.56     2484.94     17.83 o 
   2   6   3     3658.06     3564.33     39.32 o 
   3   6   3      519.36      464.50      6.95 o 
   4   6   3      676.76      735.71     10.85 o 
   5   6   3     1665.57     1739.92     17.82 o 
   6   6   3     1731.87     1777.32     19.98 o 
   7   6   3      291.28      262.83      6.16 o 
   8   6   3      197.63      185.42      6.02 o 
   9   6   3      609.30      605.09      8.63 o 
  10   6   3      176.85      179.76      6.41 o 
  11   6   3        8.04       10.94      6.79 o 
  12   6   3      154.74      146.70      7.31 o 
 -11   7   3        6.18       13.37      6.77 o 
 -10   7   3      283.84      281.52      6.74 o 
  -9   7   3        3.62        6.28      6.26 o 
  -8   7   3     1110.03     1141.41     12.04 o 
  -7   7   3        5.10        9.19      5.18 o 
  -6   7   3      498.59      571.43      6.18 o 
  -5   7   3        7.76        5.06      4.97 o 
  -4   7   3     4596.91     4560.50     33.17 o 
  -3   7   3      102.63      115.26      5.52 o 
  -2   7   3      140.75      164.40      5.95 o 
  -1   7   3      174.36      191.49      6.79 o 
   0   7   3    12603.08    12472.10     79.74 o 
   1   7   3      179.70      209.13      7.80 o 
   2   7   3      151.14      173.00      7.13 o 
   3   7   3       97.02      111.99      6.72 o 
   4   7   3     4532.84     4484.32     48.93 o 
   5   7   3        8.53        9.71      6.05 o 
   6   7   3      509.19      573.57      6.91 o 
   7   7   3        4.54        5.30      5.85 o 
   8   7   3     1120.24     1155.98     18.78 o 
   9   7   3        2.83        5.70      6.30 o 
  10   7   3      286.10      274.68      6.51 o 
  11   7   3        6.39        4.07      6.41 o 
 -11   8   3        2.93        4.43      7.19 o 
 -10   8   3       93.99      112.46      7.07 o 
  -9   8   3      544.62      572.96      8.30 o 
  -8   8   3      244.61      246.31      6.47 o 
  -7   8   3        6.26        9.54      5.46 o 
  -6   8   3      523.97      510.02      6.85 o 
  -5   8   3     1738.03     1781.82     18.08 o 
  -4   8   3        1.35        3.82      4.93 o 
  -3   8   3     1962.75     1849.51     18.60 o 
  -2   8   3     1654.03     1712.87     15.83 o 
  -1   8   3     1815.92     1737.83     14.52 o 
   0   8   3      233.43      301.51      7.84 o 
   1   8   3     1820.17     1747.33     12.74 o 
   2   8   3     1699.40     1791.63     24.51 o 
   3   8   3     1986.44     1911.53     30.75 o 
   4   8   3        0.72        1.91      6.31 o 
   5   8   3     1699.05     1760.60     13.37 o 
   6   8   3      523.67      507.67     12.65 o 
   7   8   3        7.84        3.93      5.67 o 
   8   8   3      247.79      246.38      6.36 o 
   9   8   3      549.47      571.76      8.71 o 
  10   8   3       99.41      116.94      6.64 o 
  11   8   3        2.83        7.22      6.83 o 
 -11   9   3      270.87      239.20      8.16 o 
 -10   9   3       30.15       36.30      7.17 o 
  -9   9   3        7.01       12.49      6.66 o 
  -8   9   3       69.20       77.97      6.37 o 
  -7   9   3     1499.09     1569.32     20.31 o 
  -6   9   3      129.07      130.65      5.70 o 
  -5   9   3     1193.37     1114.66     14.28 o 
  -4   9   3      739.83      743.09      9.43 o 
  -3   9   3     1228.61     1268.62     15.94 o 
  -2   9   3      149.84      162.93      6.36 o 
  -1   9   3     1620.38     1540.46     15.09 o 
   0   9   3      571.51      589.37      8.04 o 
   1   9   3     1629.48     1577.90     18.95 o 
   2   9   3      143.59      152.42      6.89 o 
   3   9   3     1260.97     1305.12     18.27 o 
   4   9   3      726.89      732.17     11.31 o 
   5   9   3     1198.06     1126.07     13.25 o 
   6   9   3      123.42      125.48      6.28 o 
   7   9   3     1492.26     1553.54     23.28 o 
   8   9   3       68.20       82.27      6.25 o 
   9   9   3        7.32       12.42      6.18 o 
  10   9   3       31.96       29.28      6.84 o 
  11   9   3      272.23      249.83      7.53 o 
 -10  10   3      195.00      209.36      7.68 o 
  -9  10   3       40.51       51.85      6.68 o 
  -8  10   3      192.93      208.43      7.00 o 
  -7  10   3       63.85       53.31      5.97 o 
  -6  10   3     1131.89     1155.03     11.93 o 
  -5  10   3      200.37      211.74      6.67 o 
  -4  10   3      234.70      261.87      6.20 o 
  -3  10   3      200.65      190.85      6.42 o 
  -2  10   3     3210.06     3138.48     20.32 o 
  -1  10   3      128.34      145.21      7.01 o 
   0  10   3        5.33       13.47      7.57 o 
   1  10   3      123.27      138.90      7.80 o 
   2  10   3     3254.73     3196.06     53.85 o 
   3  10   3      185.26      180.98      7.64 o 
   4  10   3      228.56      254.85      7.27 o 
   5  10   3      202.40      222.96      7.00 o 
   6  10   3     1096.02     1125.92      8.69 o 
   7  10   3       62.84       50.98      6.25 o 
   8  10   3      190.43      203.00      6.80 o 
   9  10   3       38.89       52.77      6.69 o 
  10  10   3      195.26      210.88      7.52 o 
 -10  11   3       73.71       68.21      7.88 o 
  -9  11   3        0.84        3.06      7.33 o 
  -8  11   3      382.20      424.15      7.46 o 
  -7  11   3      398.31      407.81      7.66 o 
  -6  11   3       61.88       80.03      6.64 o 
  -5  11   3      290.06      277.71      7.72 o 
  -4  11   3     1347.19     1389.03     20.46 o 
  -3  11   3      741.64      748.99     12.07 o 
  -2  11   3      225.25      221.03      6.79 o 
  -1  11   3      908.15      887.06      8.61 o 
   0  11   3     2706.02     2643.48     19.26 o 
   1  11   3      907.76      921.90     18.55 o 
   2  11   3      220.17      217.54      7.64 o 
   3  11   3      748.90      758.64     17.36 o 
   4  11   3     1362.17     1416.98     26.57 o 
   5  11   3      289.17      292.12      7.31 o 
   6  11   3       64.62       90.45      6.00 o 
   7  11   3      395.03      407.91      7.12 o 
   8  11   3      387.81      433.39      7.61 o 
   9  11   3        1.12        5.47      6.77 o 
  10  11   3       73.77       71.58      7.63 o 
  -9  12   3      517.60      508.37     15.54 o 
  -8  12   3        9.86        8.22      7.54 o 
  -7  12   3      153.15      162.97      7.20 o 
  -6  12   3        0.51        3.64      7.73 o 
  -5  12   3      785.92      811.86     16.78 o 
  -4  12   3       64.91       81.09      6.54 o 
  -3  12   3      697.38      689.13      7.74 o 
  -2  12   3       52.29       66.44      6.57 o 
  -1  12   3     1417.99     1426.98     13.37 o 
   0  12   3        9.08       13.24      6.74 o 
   1  12   3     1394.03     1395.82     13.06 o 
   2  12   3       50.82       61.80      7.34 o 
   3  12   3      678.62      692.80     12.79 o 
   4  12   3       65.16       75.85      7.47 o 
   5  12   3      805.43      829.34     11.11 o 
   6  12   3        0.57        4.43      6.56 o 
   7  12   3      155.74      160.78      7.05 o 
   8  12   3       10.82       16.89      6.97 o 
   9  12   3      523.57      509.99      7.92 o 
  -9  13   3       28.91       28.48      8.78 o 
  -8  13   3      173.12      190.95      8.48 o 
  -7  13   3      176.77      193.18      8.06 o 
  -6  13   3      120.63      121.16      8.14 o 
  -5  13   3       55.37       56.17      6.70 o 
  -4  13   3      778.30      754.04     10.48 o 
  -3  13   3      379.68      406.44      9.00 o 
  -2  13   3       46.78       52.66      7.07 o 
  -1  13   3      463.38      478.26      8.12 o 
   0  13   3     1218.42     1141.45     13.01 o 
   1  13   3      449.38      475.10      8.15 o 
   2  13   3       47.06       61.63      7.61 o 
   3  13   3      385.39      421.25     11.57 o 
   4  13   3      777.00      743.62      8.47 o 
   5  13   3       51.83       57.88      6.98 o 
   6  13   3      123.48      117.87      7.32 o 
   7  13   3      179.32      189.64      7.43 o 
   8  13   3      173.20      188.72      7.49 o 
   9  13   3       29.06       30.77      9.28 o 
  -8  14   3      142.31      132.97      8.69 o 
  -7  14   3        9.70       19.05      8.45 o 
  -6  14   3      598.88      614.86     11.36 o 
  -5  14   3       14.78       10.85      8.02 o 
  -4  14   3      120.69      119.62      7.79 o 
  -3  14   3        7.60       11.28      7.28 o 
  -2  14   3     1326.90     1333.40     14.62 o 
  -1  14   3       80.69       63.54      8.00 o 
   0  14   3        0.80       10.99      7.63 o 
   1  14   3       79.27       68.45      7.55 o 
   2  14   3     1317.27     1332.87     25.29 o 
   3  14   3        7.25       15.57      6.78 o 
   4  14   3      123.34      129.13      7.42 o 
   5  14   3       15.72       16.00      7.69 o 
   6  14   3      611.27      628.24      8.32 o 
   7  14   3       10.03       15.33      7.53 o 
   8  14   3      144.19      136.04      8.18 o 
  -7  15   3      237.51      226.37      8.82 o 
  -6  15   3       30.53       38.65      9.61 o 
  -5  15   3       63.35       70.84      8.64 o 
  -4  15   3      237.02      243.24      8.29 o 
  -3  15   3      437.89      436.84      9.67 o 
  -2  15   3       12.22       24.32      9.12 o 
  -1  15   3      468.63      454.63      9.62 o 
   0  15   3        5.34        6.46      8.03 o 
   1  15   3      471.86      470.07      8.60 o 
   2  15   3       13.21       19.63      7.57 o 
   3  15   3      431.33      436.67      8.42 o 
   4  15   3      238.08      237.66      8.06 o 
   5  15   3       68.55       71.95      7.72 o 
   6  15   3       29.09       22.98      8.78 o 
   7  15   3      236.12      211.62      8.74 o 
  -6  16   3       23.83       19.34     10.40 o 
  -5  16   3      366.38      367.74     13.94 o 
  -4  16   3       26.58       26.66      8.83 o 
  -3  16   3      226.62      242.12      9.02 o 
  -2  16   3      102.82       99.71      9.64 o 
  -1  16   3      319.41      315.69      9.53 o 
   0  16   3        0.57       -2.35      8.63 o 
   1  16   3      317.67      315.31      9.03 o 
   2  16   3      100.92      103.78      8.52 o 
   3  16   3      227.82      240.18      8.05 o 
   4  16   3       28.45       28.58      7.75 o 
   5  16   3      360.58      367.80      8.94 o 
   6  16   3       25.70       24.19      9.56 o 
  -4  17   3      309.59      306.37      9.67 o 
  -3  17   3        4.18       24.16     10.15 o 
  -2  17   3       28.85       28.84      8.97 o 
  -1  17   3       30.94       28.38      9.37 o 
   0  17   3      369.34      348.13      9.90 o 
   1  17   3       32.98       34.53      8.61 o 
   2  17   3       29.17       33.53      8.49 o 
   3  17   3        3.63       -0.18      8.48 o 
   4  17   3      310.20      300.16      9.00 o 
  -2  18   3      208.72      198.08     10.33 o 
  -1  18   3       52.67       50.95     10.46 o 
   0  18   3        3.23       13.54      9.62 o 
   1  18   3       52.63       49.27     10.48 o 
   2  18   3      212.14      208.52      9.99 o 
   0   0   4      419.76      405.77     10.99 o 
   1   0   4     3987.05     4045.91     14.96 o 
   2   0   4       86.24      113.70      6.26 o 
   3   0   4      915.56      745.07      7.34 o 
   4   0   4      700.15      748.20      6.88 o 
   5   0   4     3936.30     3981.81     16.29 o 
   6   0   4      139.45      146.67      5.28 o 
   7   0   4      886.69      927.65      7.01 o 
   8   0   4       92.74       99.10      5.22 o 
   9   0   4     1162.59     1140.08      8.69 o 
  10   0   4       88.88      114.71      5.92 o 
  11   0   4        0.02        5.56      5.81 o 
  12   0   4        0.61        6.89      6.74 o 
 -12   1   4      132.78      143.49      6.44 o 
 -11   1   4      264.79      254.80      6.66 o 
 -10   1   4      325.08      331.32      6.15 o 
  -9   1   4      103.02      108.76      6.27 o 
  -8   1   4      633.75      623.92      6.58 o 
  -7   1   4      564.16      555.57      5.93 o 
  -6   1   4      352.88      351.58      5.50 o 
  -5   1   4      476.11      475.48      5.80 o 
  -4   1   4     4742.67     4754.98     24.95 o 
  -3   1   4     4756.19     4696.54     30.75 o 
  -2   1   4     7381.91     8074.11     26.59 o 
  -1   1   4     4315.81     4623.26     25.30 o 
   0   1   4     2888.35     2749.04     18.60 o 
   1   1   4     4512.65     4874.95     15.84 o 
   2   1   4     7270.21     7948.25     43.01 o 
   3   1   4     4670.07     4578.85     26.13 o 
   4   1   4     4832.88     4784.16     19.46 o 
   5   1   4      480.27      476.47      5.79 o 
   6   1   4      367.87      361.30      6.23 o 
   7   1   4      554.48      553.70      6.56 o 
   8   1   4      666.55      670.48      7.37 o 
   9   1   4      100.53      106.59      5.92 o 
  10   1   4      335.23      347.84      6.53 o 
  11   1   4      262.76      271.92      6.52 o 
  12   1   4      134.52      146.16      7.75 o 
 -12   2   4      160.49      162.20      7.53 o 
 -11   2   4       92.10       99.47      6.47 o 
 -10   2   4      586.12      614.68      6.39 o 
  -9   2   4       83.12       62.32      5.50 o 
  -8   2   4      623.86      625.07      6.28 o 
  -7   2   4      449.58      508.41      5.94 o 
  -6   2   4     2844.80     2789.51     17.80 o 
  -5   2   4      683.45      776.50      6.31 o 
  -4   2   4      565.81      545.46      6.08 o 
  -3   2   4      144.84      117.95      6.05 o 
  -2   2   4    13897.34    13808.53     89.56 o 
  -1   2   4     2523.12     2806.49     24.20 o 
   0   2   4     1156.39     1061.92      9.08 o 
   1   2   4     2497.93     2778.01     13.05 o 
   2   2   4    13770.45    13635.92     56.48 o 
   3   2   4      162.09      136.07      6.00 o 
   4   2   4      585.74      567.18      6.67 o 
   5   2   4      653.33      732.99      6.71 o 
   6   2   4     2883.99     2838.06     14.60 o 
   7   2   4      486.16      554.25      6.66 o 
   8   2   4      622.45      638.87      6.47 o 
   9   2   4       78.83       61.10      6.14 o 
  10   2   4      592.36      598.16      7.69 o 
  11   2   4       91.39       95.73      6.92 o 
  12   2   4      159.89      151.94      7.32 o 
 -12   3   4       55.43       58.85      7.08 o 
 -11   3   4      429.11      427.34      7.10 o 
 -10   3   4       80.25       77.19      6.12 o 
  -9   3   4       49.50       63.83      5.19 o 
  -8   3   4      508.44      513.58      6.32 o 
  -7   3   4     2342.60     2273.41     10.69 o 
  -6   3   4     1169.73     1139.28      6.64 o 
  -5   3   4     1312.90     1333.16      8.63 o 
  -4   3   4     1588.47     1538.55     12.83 o 
  -3   3   4     3812.16     3874.46     33.02 o 
  -2   3   4     5196.23     5654.21     38.85 o 
  -1   3   4     2790.09     2755.48     13.38 o 
   0   3   4      487.98      428.69      7.29 o 
   1   3   4     2848.55     2781.70     11.93 o 
   2   3   4     5065.86     5522.09     25.54 o 
   3   3   4     3935.29     3986.86     12.82 o 
   4   3   4     1571.76     1513.01      9.31 o 
   5   3   4     1317.36     1329.67      7.83 o 
   6   3   4     1192.94     1179.43      9.74 o 
   7   3   4     2328.64     2288.07     17.61 o 
   8   3   4      509.75      507.40      6.97 o 
   9   3   4       50.15       60.00      6.19 o 
  10   3   4       82.64       70.31      5.78 o 
  11   3   4      428.70      430.24      6.84 o 
  12   3   4       57.44       66.46      6.89 o 
 -12   4   4       64.43       65.34      6.99 o 
 -11   4   4       24.30       37.01      6.63 o 
 -10   4   4      105.31      107.03      6.06 o 
  -9   4   4      878.73      934.57      7.83 o 
  -8   4   4      338.19      350.61      5.99 o 
  -7   4   4      288.98      277.54      5.95 o 
  -6   4   4      711.03      711.08      6.04 o 
  -5   4   4     3678.46     3578.14     30.66 o 
  -4   4   4      598.77      583.87      7.58 o 
  -3   4   4     2728.28     2813.83     26.09 o 
  -2   4   4     3135.24     3229.79     18.21 o 
  -1   4   4     2162.02     2051.29     10.40 o 
   0   4   4      570.92      581.02      7.94 o 
   1   4   4     2092.25     1969.09     13.88 o 
   2   4   4     3163.16     3263.10     32.56 o 
   3   4   4     2728.40     2861.96     15.00 o 
   4   4   4      606.58      579.56      6.28 o 
   5   4   4     3734.98     3592.82     29.63 o 
   6   4   4      724.83      725.57      8.90 o 
   7   4   4      297.09      280.15      6.42 o 
   8   4   4      339.80      345.39      6.08 o 
   9   4   4      892.74      928.61      8.01 o 
  10   4   4      105.36      103.06      6.66 o 
  11   4   4       23.99       33.18      6.33 o 
  12   4   4       66.14       64.75      6.82 o 
 -12   5   4       74.30       66.47      7.68 o 
 -11   5   4       32.45       40.49      6.72 o 
 -10   5   4      285.55      287.47      6.69 o 
  -9   5   4      220.76      223.14      6.00 o 
  -8   5   4     1243.52     1193.03     10.39 o 
  -7   5   4      234.48      214.53      5.94 o 
  -6   5   4     1229.11     1169.05     10.16 o 
  -5   5   4      531.83      469.18      6.01 o 
  -4   5   4     3524.73     3450.01     38.69 o 
  -3   5   4      634.45      680.05      7.65 o 
  -2   5   4      147.83      134.87      6.42 o 
  -1   5   4     2066.26     2158.88     14.83 o 
   0   5   4     7869.00     7764.18     63.28 o 
   1   5   4     2031.62     2118.54     17.83 o 
   2   5   4      157.45      147.09      6.40 o 
   3   5   4      638.34      682.45      6.71 o 
   4   5   4     3448.42     3321.10     24.63 o 
   5   5   4      545.24      479.64      6.31 o 
   6   5   4     1231.58     1166.09     13.53 o 
   7   5   4      231.23      210.43      6.64 o 
   8   5   4     1255.87     1200.68     11.92 o 
   9   5   4      216.67      213.46      5.93 o 
  10   5   4      285.10      281.51      6.98 o 
  11   5   4       32.13       36.87      6.60 o 
  12   5   4       77.00       72.44      7.44 o 
 -11   6   4       35.28       42.67      7.00 o 
 -10   6   4      246.73      250.83      7.01 o 
  -9   6   4      345.57      360.39      6.23 o 
  -8   6   4      259.14      233.80      5.61 o 
  -7   6   4      192.79      166.20      5.56 o 
  -6   6   4      975.24     1013.89      7.01 o 
  -5   6   4     1575.96     1500.62     12.17 o 
  -4   6   4      574.93      535.12      6.71 o 
  -3   6   4     1546.71     1445.48     12.83 o 
  -2   6   4     2370.05     2274.98     15.74 o 
  -1   6   4     3358.70     3376.98     17.58 o 
   0   6   4     1311.99     1417.58     11.63 o 
   1   6   4     3482.24     3543.98     30.69 o 
   2   6   4     2427.72     2354.56     21.43 o 
   3   6   4     1508.40     1404.41     11.58 o 
   4   6   4      599.10      574.40      7.46 o 
   5   6   4     1609.78     1505.43     16.51 o 
   6   6   4      976.57     1013.11     16.31 o 
   7   6   4      192.49      164.82      6.35 o 
   8   6   4      260.21      233.41      6.51 o 
   9   6   4      345.07      356.23      6.59 o 
  10   6   4      247.38      246.45      7.17 o 
  11   6   4       35.26       37.87      6.68 o 
 -11   7   4      435.78      433.65     10.40 o 
 -10   7   4       61.71       62.28      6.51 o 
  -9   7   4       26.54       24.33      5.93 o 
  -8   7   4       87.23       95.98      5.73 o 
  -7   7   4     1657.73     1587.76     19.46 o 
  -6   7   4      416.36      368.45      5.65 o 
  -5   7   4      285.72      271.23      5.96 o 
  -4   7   4      206.79      201.94      6.12 o 
  -3   7   4     1214.48     1117.55     10.74 o 
  -2   7   4      526.32      535.73      6.87 o 
  -1   7   4     3702.81     3585.38     32.63 o 
   0   7   4      554.69      593.40      8.10 o 
   1   7   4     3627.62     3530.43     26.86 o 
   2   7   4      559.85      577.45      9.23 o 
   3   7   4     1265.83     1167.16     10.02 o 
   4   7   4      213.51      213.78      6.96 o 
   5   7   4      303.09      286.06      6.61 o 
   6   7   4      412.86      366.44      6.94 o 
   7   7   4     1691.09     1600.55     20.43 o 
   8   7   4       86.74       91.53      6.21 o 
   9   7   4       26.08       22.60      5.83 o 
  10   7   4       66.37       73.56      6.26 o 
  11   7   4      441.83      424.78      8.22 o 
 -11   8   4       38.59       29.47      7.29 o 
 -10   8   4      174.39      169.36      6.92 o 
  -9   8   4      222.91      199.09      6.58 o 
  -8   8   4      409.14      380.64      6.36 o 
  -7   8   4      225.45      229.77      5.96 o 
  -6   8   4      822.64      792.07     10.59 o 
  -5   8   4      410.26      372.17      6.44 o 
  -4   8   4      469.84      434.50      6.48 o 
  -3   8   4      233.83      235.59      6.22 o 
  -2   8   4     2472.64     2309.00     21.26 o 
  -1   8   4      781.26      790.28     12.71 o 
   0   8   4      238.29      262.52      7.14 o 
   1   8   4      806.32      803.38      8.73 o 
   2   8   4     2464.98     2319.11     26.59 o 
   3   8   4      246.69      258.36      7.23 o 
   4   8   4      478.70      454.43      7.51 o 
   5   8   4      389.37      350.54      6.58 o 
   6   8   4      831.31      795.03      7.55 o 
   7   8   4      224.03      224.00      6.77 o 
   8   8   4      409.35      365.98      6.52 o 
   9   8   4      220.42      194.01      6.59 o 
  10   8   4      175.61      176.05      6.64 o 
  11   8   4       39.71       33.90      7.08 o 
 -10   9   4      196.30      184.87      7.23 o 
  -9   9   4       56.45       57.22      6.73 o 
  -8   9   4      440.16      435.76      6.74 o 
  -7   9   4      132.08      131.16      5.75 o 
  -6   9   4      135.90      139.30      5.91 o 
  -5   9   4      331.07      311.87      6.27 o 
  -4   9   4     2035.90     1861.16     19.29 o 
  -3   9   4      122.07      125.11      6.20 o 
  -2   9   4      229.88      218.34      6.27 o 
  -1   9   4      976.94      960.50      9.55 o 
   0   9   4     4271.85     4186.34     64.69 o 
   1   9   4      997.91      964.42     12.22 o 
   2   9   4      237.05      227.01      7.31 o 
   3   9   4      116.80      125.25      6.73 o 
   4   9   4     2027.70     1864.45     26.19 o 
   5   9   4      312.02      294.81      6.64 o 
   6   9   4      147.62      146.32      6.95 o 
   7   9   4      122.62      122.06      6.50 o 
   8   9   4      443.35      438.34      9.18 o 
   9   9   4       59.80       58.37      6.78 o 
  10   9   4      194.94      182.82      6.59 o 
 -10  10   4       37.07       43.60      7.63 o 
  -9  10   4      487.31      484.28      9.40 o 
  -8  10   4      146.82      133.20      6.20 o 
  -7  10   4       48.49       36.18      5.95 o 
  -6  10   4      338.38      320.32      6.65 o 
  -5  10   4      888.57      852.41     11.10 o 
  -4  10   4      652.43      665.42     10.56 o 
  -3  10   4      218.26      219.34      6.58 o 
  -2  10   4      330.69      311.58      6.67 o 
  -1  10   4     1046.85     1014.14      8.41 o 
   0  10   4      723.50      724.43      8.65 o 
   1  10   4     1029.68      991.81     15.11 o 
   2  10   4      323.09      301.68      7.27 o 
   3  10   4      227.18      234.95      7.26 o 
   4  10   4      645.59      658.92     13.41 o 
   5  10   4      892.60      848.21     10.37 o 
   6  10   4      329.20      307.22      7.18 o 
   7  10   4       48.95       42.44      6.12 o 
   8  10   4      147.79      123.80      6.73 o 
   9  10   4      485.75      474.65      8.30 o 
  10  10   4       38.00       45.48      7.17 o 
 -10  11   4      145.41      137.07      8.00 o 
  -9  11   4       30.81       31.56      7.37 o 
  -8  11   4       74.23       84.51      7.26 o 
  -7  11   4      387.74      374.47      7.04 o 
  -6  11   4      195.20      199.63      6.76 o 
  -5  11   4      556.87      530.25      9.43 o 
  -4  11   4      358.22      337.32      6.86 o 
  -3  11   4     1191.14     1122.67     13.17 o 
  -2  11   4      378.15      377.11      7.10 o 
  -1  11   4      205.35      205.39      6.84 o 
   0  11   4      695.33      735.43      8.31 o 
   1  11   4      212.63      213.21      7.70 o 
   2  11   4      357.75      363.78      7.89 o 
   3  11   4     1221.67     1147.18     24.34 o 
   4  11   4      363.53      331.91      7.77 o 
   5  11   4      551.91      533.06      7.83 o 
   6  11   4      197.58      194.59      6.94 o 
   7  11   4      378.53      363.39      9.49 o 
   8  11   4       76.60       82.86      7.13 o 
   9  11   4       32.59       36.80      7.12 o 
  10  11   4      144.69      128.61      7.61 o 
  -9  12   4        6.57       11.53      7.80 o 
  -8  12   4      202.77      189.58      7.74 o 
  -7  12   4      146.19      145.23      7.25 o 
  -6  12   4      584.18      559.44     13.05 o 
  -5  12   4       29.82       39.05      7.44 o 
  -4  12   4      175.75      178.60      6.68 o 
  -3  12   4      577.61      579.86      7.46 o 
  -2  12   4     1581.15     1555.44     14.93 o 
  -1  12   4      195.85      196.52      7.75 o 
   0  12   4       18.46       21.23      7.26 o 
   1  12   4      199.88      201.37      7.73 o 
   2  12   4     1560.36     1550.34     25.55 o 
   3  12   4      571.80      579.00     12.42 o 
   4  12   4      169.60      173.35      7.26 o 
   5  12   4       28.03       28.64      7.47 o 
   6  12   4      586.39      550.24      7.35 o 
   7  12   4      147.68      144.26      7.39 o 
   8  12   4      201.62      208.96      7.21 o 
   9  12   4        6.27        9.74      7.20 o 
  -8  13   4      211.28      200.79      8.33 o 
  -7  13   4      349.19      350.90      9.28 o 
  -6  13   4       85.87       91.07      7.83 o 
  -5  13   4      217.76      211.18      8.22 o 
  -4  13   4      492.93      485.86      8.11 o 
  -3  13   4      541.91      533.85      9.14 o 
  -2  13   4       79.95       81.51      6.98 o 
  -1  13   4      252.17      261.88      7.87 o 
   0  13   4      609.81      616.17      9.02 o 
   1  13   4      248.66      258.18      7.52 o 
   2  13   4       73.55       76.00      7.37 o 
   3  13   4      548.95      541.58     13.05 o 
   4  13   4      493.36      504.78     12.92 o 
   5  13   4      222.77      218.30      7.87 o 
   6  13   4       87.33       91.69      7.12 o 
   7  13   4      352.40      349.20      8.18 o 
   8  13   4      217.62      208.93      7.62 o 
  -8  14   4       77.65       77.85      9.22 o 
  -7  14   4       27.34       32.12      8.10 o 
  -6  14   4       30.02       22.82      8.99 o 
  -5  14   4      536.72      547.25     13.71 o 
  -4  14   4       81.40       81.17      7.42 o 
  -3  14   4      537.73      520.99      8.10 o 
  -2  14   4       10.57       16.20      7.36 o 
  -1  14   4      469.63      453.70      8.53 o 
   0  14   4      124.36      130.49      7.31 o 
   1  14   4      465.00      462.68      8.64 o 
   2  14   4       12.93       15.98      7.45 o 
   3  14   4      538.01      516.60      8.47 o 
   4  14   4       80.08       79.50      7.72 o 
   5  14   4      536.48      514.50     11.36 o 
   6  14   4       27.89       24.15      7.35 o 
   7  14   4       27.17       32.00      7.45 o 
   8  14   4       75.24       74.96      7.77 o 
  -7  15   4       54.16       55.61      8.99 o 
  -6  15   4      139.42      134.14      9.62 o 
  -5  15   4      103.47       98.90      8.72 o 
  -4  15   4      447.68      465.34      8.92 o 
  -3  15   4       81.51       92.29      7.92 o 
  -2  15   4       48.24       49.45      9.03 o 
  -1  15   4      189.01      186.51      7.71 o 
   0  15   4      685.19      654.47      8.88 o 
   1  15   4      184.96      181.89      8.35 o 
   2  15   4       50.47       53.33      7.80 o 
   3  15   4       83.13       89.14      7.95 o 
   4  15   4      442.55      466.15      8.11 o 
   5  15   4      107.26      102.82      8.15 o 
   6  15   4      137.65      128.27      8.02 o 
   7  15   4       56.18       49.46      8.24 o 
  -6  16   4      271.15      271.92      9.74 o 
  -5  16   4       37.70       47.38      8.66 o 
  -4  16   4       62.63       72.99      8.31 o 
  -3  16   4       76.43       71.74      8.94 o 
  -2  16   4      578.33      562.87     10.35 o 
  -1  16   4       51.45       56.51      9.23 o 
   0  16   4       50.56       47.70      8.92 o 
   1  16   4       48.54       54.74      8.53 o 
   2  16   4      584.52      592.78      9.30 o 
   3  16   4       73.92       84.81      8.48 o 
   4  16   4       63.84       65.52      8.32 o 
   5  16   4       37.24       40.47      9.05 o 
   6  16   4      268.03      259.25      8.99 o 
  -4  17   4       17.04       10.27      8.47 o 
  -3  17   4      210.05      224.33     10.19 o 
  -2  17   4       70.14       60.70     10.16 o 
  -1  17   4      194.38      187.41     10.26 o 
   0  17   4       60.07       61.25      8.75 o 
   1  17   4      192.54      192.28      8.49 o 
   2  17   4       70.36       72.62      8.93 o 
   3  17   4      209.34      217.86      8.87 o 
   4  17   4       16.31       16.49      8.91 o 
  -2  18   4      134.87      137.97     10.84 o 
  -1  18   4      128.18      125.95     10.16 o 
   0  18   4       66.45       54.41     10.58 o 
   1  18   4      132.78      124.94      9.90 o 
   2  18   4      135.94      130.45      8.93 o 
   1   0   5      214.90      206.51      6.40 o 
   2   0   5     2459.71     2388.30     11.37 o 
   3   0   5     4590.29     4464.56     22.72 o 
   4   0   5      125.65      139.66      5.84 o 
   5   0   5      154.69      132.53      5.00 o 
   6   0   5     1423.49     1304.35      7.25 o 
   7   0   5      577.19      612.10      7.11 o 
   8   0   5      937.43     1028.83     12.17 o 
   9   0   5        0.55        2.79      5.19 o 
  10   0   5       84.94       99.67      6.42 o 
  11   0   5      449.80      440.76      7.14 o 
  12   0   5       91.62       85.49      7.54 o 
 -12   1   5      137.75      137.85      6.85 o 
 -11   1   5      188.17      183.75      6.41 o 
 -10   1   5      284.76      293.10      6.80 o 
  -9   1   5      327.65      327.10      6.06 o 
  -8   1   5      477.39      472.43      6.15 o 
  -7   1   5      943.32      883.82      7.36 o 
  -6   1   5     2400.73     2300.59      8.61 o 
  -5   1   5     1146.71     1078.49      6.98 o 
  -4   1   5     1183.45     1144.90      7.15 o 
  -3   1   5     4721.64     4697.50     44.82 o 
  -2   1   5     7256.92     7421.04     18.70 o 
  -1   1   5     4855.98     4941.80     24.97 o 
   0   1   5      156.61      153.00      5.88 o 
   1   1   5     4749.25     4893.66     18.08 o 
   2   1   5     7408.82     7681.49     24.86 o 
   3   1   5     4752.00     4773.69     33.00 o 
   4   1   5     1131.11     1090.00      9.20 o 
   5   1   5     1168.95     1107.62      7.04 o 
   6   1   5     2380.03     2263.92     15.99 o 
   7   1   5      931.05      863.86      7.03 o 
   8   1   5      468.01      465.22      6.05 o 
   9   1   5      319.88      318.49      6.05 o 
  10   1   5      287.15      283.95      6.98 o 
  11   1   5      188.37      185.96      7.00 o 
  12   1   5      135.37      133.02      7.14 o 
 -12   2   5       90.28       86.52      7.28 o 
 -11   2   5       16.44       21.42      6.53 o 
 -10   2   5      349.37      350.41      5.95 o 
  -9   2   5      552.18      530.16      6.27 o 
  -8   2   5      608.58      610.76      6.17 o 
  -7   2   5      183.96      192.73      5.24 o 
  -6   2   5      464.48      438.84      5.77 o 
  -5   2   5     1216.43     1183.67      7.39 o 
  -4   2   5     2840.41     2781.81     14.15 o 
  -3   2   5     2202.89     2093.69     18.72 o 
  -2   2   5      102.37      112.23      7.03 o 
  -1   2   5     3487.89     3675.30     25.20 o 
   0   2   5     1988.57     1973.30     13.37 o 
   1   2   5     3557.64     3744.59     13.93 o 
   2   2   5      114.91      131.32      6.02 o 
   3   2   5     2238.69     2148.22      9.93 o 
   4   2   5     2946.65     2939.63     12.89 o 
   5   2   5     1188.92     1160.75     10.91 o 
   6   2   5      472.59      452.92      6.46 o 
   7   2   5      187.30      197.90      6.57 o 
   8   2   5      589.51      593.21      7.16 o 
   9   2   5      572.63      559.83      7.29 o 
  10   2   5      341.31      338.13      7.44 o 
  11   2   5       16.41       17.74      7.03 o 
  12   2   5       91.84       93.16      7.73 o 
 -12   3   5       80.55       74.31      7.40 o 
 -11   3   5       44.03       51.47      6.67 o 
 -10   3   5      245.95      256.70      6.76 o 
  -9   3   5      851.39      865.20      7.08 o 
  -8   3   5      707.18      659.19      6.59 o 
  -7   3   5      234.51      250.68      5.69 o 
  -6   3   5      567.04      546.87      6.46 o 
  -5   3   5     2268.76     2239.34     15.78 o 
  -4   3   5     2426.92     2438.04     20.00 o 
  -3   3   5     3653.66     3729.81     39.79 o 
  -2   3   5      879.32      923.86      8.58 o 
  -1   3   5     8077.11     8232.53     39.45 o 
   0   3   5     4557.38     4717.26     19.51 o 
   1   3   5     7986.19     8069.72     26.70 o 
   2   3   5      872.40      917.34      7.36 o 
   3   3   5     3612.40     3676.94     23.11 o 
   4   3   5     2403.54     2381.74     15.51 o 
   5   3   5     2269.57     2214.44     12.71 o 
   6   3   5      546.45      529.54      9.27 o 
   7   3   5      235.51      256.84      6.54 o 
   8   3   5      725.09      693.49      7.24 o 
   9   3   5      853.58      874.34     11.98 o 
  10   3   5      249.67      260.23      6.64 o 
  11   3   5       41.97       52.27      6.23 o 
  12   3   5       80.24       81.16      7.20 o 
 -12   4   5      109.24      115.06      7.60 o 
 -11   4   5      243.21      261.22      7.08 o 
 -10   4   5      378.66      355.84      6.30 o 
  -9   4   5       79.66       78.93      5.75 o 
  -8   4   5      168.12      167.36      5.82 o 
  -7   4   5     1520.42     1445.42      8.34 o 
  -6   4   5     1222.73     1191.39     13.20 o 
  -5   4   5      493.92      505.18      6.42 o 
  -4   4   5      395.37      404.42      6.28 o 
  -3   4   5     2227.01     2286.62     19.03 o 
  -2   4   5     2369.55     2416.44     17.11 o 
  -1   4   5     3814.30     3967.20     19.11 o 
   0   4   5     2017.87     2033.43     15.30 o 
   1   4   5     3854.00     3948.63     16.31 o 
   2   4   5     2392.77     2462.27     16.33 o 
   3   4   5     2156.06     2220.41     14.82 o 
   4   4   5      423.70      438.73      6.01 o 
   5   4   5      472.59      483.37      5.95 o 
   6   4   5     1199.22     1156.29      9.83 o 
   7   4   5     1503.22     1408.86     11.51 o 
   8   4   5      150.19      152.42      6.47 o 
   9   4   5       79.29       75.32      6.31 o 
  10   4   5      377.26      353.13      6.72 o 
  11   4   5      235.98      248.71      6.94 o 
  12   4   5      107.27      110.03      7.42 o 
 -11   5   5      251.85      257.09      7.22 o 
 -10   5   5      274.89      288.11      7.05 o 
  -9   5   5       72.26       65.93      5.83 o 
  -8   5   5      186.12      181.31      6.05 o 
  -7   5   5      626.64      643.70      6.46 o 
  -6   5   5     1498.66     1600.73     14.79 o 
  -5   5   5      324.69      338.56      6.05 o 
  -4   5   5      627.27      637.15      7.32 o 
  -3   5   5      657.23      624.15      7.48 o 
  -2   5   5     3817.40     3778.70     24.83 o 
  -1   5   5     2152.17     2257.31     13.13 o 
   0   5   5      290.21      287.42      6.96 o 
   1   5   5     2198.44     2295.88     14.66 o 
   2   5   5     3826.06     3807.05     35.39 o 
   3   5   5      673.56      643.02      6.22 o 
   4   5   5      631.03      637.32      6.30 o 
   5   5   5      301.08      302.64      5.94 o 
   6   5   5     1493.94     1562.95     10.69 o 
   7   5   5      637.77      652.02      6.85 o 
   8   5   5      188.68      185.17      6.33 o 
   9   5   5       73.91       65.28      5.99 o 
  10   5   5      269.49      280.47      6.68 o 
  11   5   5      249.43      240.60      7.13 o 
 -11   6   5       98.57      100.23      7.28 o 
 -10   6   5      170.45      162.78      6.78 o 
  -9   6   5      166.65      175.61      6.06 o 
  -8   6   5      524.49      512.22      6.24 o 
  -7   6   5      690.99      666.98      7.73 o 
  -6   6   5      288.60      276.04      5.86 o 
  -5   6   5      821.46      877.39     10.36 o 
  -4   6   5     1097.59     1085.02      8.28 o 
  -3   6   5     1484.99     1470.93     11.44 o 
  -2   6   5     1809.58     1876.22     12.84 o 
  -1   6   5     1351.81     1420.00      8.68 o 
   0   6   5     3001.48     2981.27     24.39 o 
   1   6   5     1376.24     1455.58     13.51 o 
   2   6   5     1807.04     1880.18     17.33 o 
   3   6   5     1455.55     1446.77     12.09 o 
   4   6   5     1062.46     1054.15     10.53 o 
   5   6   5      825.26      874.75      7.58 o 
   6   6   5      287.91      269.81      5.64 o 
   7   6   5      694.30      666.05     10.43 o 
   8   6   5      541.00      528.41     10.83 o 
   9   6   5      162.59      174.39      6.65 o 
  10   6   5      173.13      166.34      6.99 o 
  11   6   5       96.77       98.74      7.10 o 
 -11   7   5        9.41        6.30      7.45 o 
 -10   7   5       84.43       89.36      6.89 o 
  -9   7   5      521.73      499.81      6.65 o 
  -8   7   5      393.58      395.66      6.30 o 
  -7   7   5       75.38       84.68      5.45 o 
  -6   7   5      157.77      161.21      5.58 o 
  -5   7   5     1412.64     1472.79     12.42 o 
  -4   7   5     1644.48     1619.57     15.27 o 
  -3   7   5      583.98      537.22      6.64 o 
  -2   7   5       72.49       89.95      5.97 o 
  -1   7   5     2073.60     2110.23     19.58 o 
   0   7   5     2568.98     2814.05     28.66 o 
   1   7   5     2096.17     2136.79     20.52 o 
   2   7   5       71.13       85.51      6.16 o 
   3   7   5      540.15      502.26      6.80 o 
   4   7   5     1642.63     1630.92     14.39 o 
   5   7   5     1414.46     1462.88     10.96 o 
   6   7   5      158.59      157.52      6.37 o 
   7   7   5       68.84       75.51      6.57 o 
   8   7   5      386.48      388.13      6.54 o 
   9   7   5      525.47      495.47      7.05 o 
  10   7   5       82.84       85.83      6.82 o 
  11   7   5        9.08        7.06      6.84 o 
 -11   8   5       83.77       81.96      7.66 o 
 -10   8   5      126.27      128.84      7.17 o 
  -9   8   5      283.70      302.24      6.48 o 
  -8   8   5      337.85      363.50      6.21 o 
  -7   8   5      411.75      418.04      6.47 o 
  -6   8   5      801.41      803.78     10.76 o 
  -5   8   5     1235.63     1206.90     14.68 o 
  -4   8   5     1187.63     1206.71      9.84 o 
  -3   8   5     1340.29     1401.01      8.16 o 
  -2   8   5      480.36      504.44      6.87 o 
  -1   8   5     1175.23     1211.33     13.13 o 
   0   8   5     2342.17     2327.22     27.72 o 
   1   8   5     1164.34     1216.24      8.92 o 
   2   8   5      452.40      478.42      7.70 o 
   3   8   5     1369.40     1440.61     13.87 o 
   4   8   5     1167.14     1195.49     19.62 o 
   5   8   5     1235.34     1207.72     14.18 o 
   6   8   5      797.10      789.66     10.18 o 
   7   8   5      423.27      414.93      7.34 o 
   8   8   5      339.08      368.16      7.12 o 
   9   8   5      273.24      285.67      6.88 o 
  10   8   5      123.70      132.94      7.17 o 
  11   8   5       86.86       73.99      7.46 o 
 -10   9   5      131.16      132.42      7.32 o 
  -9   9   5       45.00       45.71      6.57 o 
  -8   9   5      222.21      224.07      6.31 o 
  -7   9   5      385.38      405.68      7.02 o 
  -6   9   5      848.25      865.40     12.21 o 
  -5   9   5      476.04      475.78      6.42 o 
  -4   9   5      158.10      157.07      6.25 o 
  -3   9   5     1447.27     1473.86     19.41 o 
  -2   9   5      528.38      515.00      7.26 o 
  -1   9   5      973.17     1027.04     12.14 o 
   0   9   5      271.56      281.18      7.52 o 
   1   9   5      953.19     1010.39     16.09 o 
   2   9   5      540.01      542.03      9.96 o 
   3   9   5     1444.64     1457.23     26.91 o 
   4   9   5      169.26      171.65      7.20 o 
   5   9   5      465.49      470.55      7.45 o 
   6   9   5      847.34      871.82     15.26 o 
   7   9   5      393.08      411.52      7.35 o 
   8   9   5      218.08      212.72      6.94 o 
   9   9   5       47.08       41.58      7.08 o 
  10   9   5      131.42      138.65      7.77 o 
 -10  10   5       90.82       96.81      7.61 o 
  -9  10   5       37.18       46.29      6.86 o 
  -8  10   5      236.50      247.18      6.99 o 
  -7  10   5      458.28      478.09      7.00 o 
  -6  10   5      628.18      635.35      8.04 o 
  -5  10   5      225.56      251.33      6.59 o 
  -4  10   5      259.08      270.27      6.35 o 
  -3  10   5     1766.76     1776.42     16.30 o 
  -2  10   5     1811.99     1778.91     18.08 o 
  -1  10   5      873.80      853.11      8.13 o 
   0  10   5        0.36        9.63      7.27 o 
   1  10   5      885.75      846.42      9.28 o 
   2  10   5     1778.42     1769.24     18.30 o 
   3  10   5     1761.09     1770.36     28.83 o 
   4  10   5      270.03      285.80      7.10 o 
   5  10   5      220.10      233.39      6.27 o 
   6  10   5      633.83      636.45      7.82 o 
   7  10   5      451.78      468.63      7.96 o 
   8  10   5      227.04      226.83      7.12 o 
   9  10   5       36.48       54.16      6.72 o 
  10  10   5       91.16      100.50      8.01 o 
  -9  11   5      156.98      162.72      7.89 o 
  -8  11   5      199.17      201.02      7.14 o 
  -7  11   5      110.12      120.86      6.89 o 
  -6  11   5      147.53      160.68      6.61 o 
  -5  11   5      543.46      557.30      7.59 o 
  -4  11   5      532.60      546.88      7.14 o 
  -3  11   5      321.39      311.08      6.60 o 
  -2  11   5      219.01      233.44      6.73 o 
  -1  11   5      805.90      800.06      9.09 o 
   0  11   5      598.69      621.75      7.86 o 
   1  11   5      786.91      765.21      8.29 o 
   2  11   5      227.72      242.36      7.40 o 
   3  11   5      316.04      305.09      7.20 o 
   4  11   5      543.32      560.44      8.16 o 
   5  11   5      548.55      569.04     11.81 o 
   6  11   5      143.20      160.55      7.46 o 
   7  11   5      111.56      121.50      6.74 o 
   8  11   5      200.34      198.77      7.90 o 
   9  11   5      156.01      153.82      7.88 o 
  -9  12   5      167.49      163.44      8.37 o 
  -8  12   5      303.60      323.23      7.49 o 
  -7  12   5       23.45       30.77      7.15 o 
  -6  12   5       27.13       29.85      7.75 o 
  -5  12   5      375.62      386.89      7.49 o 
  -4  12   5      950.35      985.64     12.50 o 
  -3  12   5       76.08       88.75      6.51 o 
  -2  12   5       39.26       45.59      6.62 o 
  -1  12   5      698.07      701.17     10.61 o 
   0  12   5      853.68      849.00      8.92 o 
   1  12   5      702.08      702.43      8.33 o 
   2  12   5       40.72       47.86      7.08 o 
   3  12   5       83.92       94.06      7.78 o 
   4  12   5      976.59      995.91     14.92 o 
   5  12   5      367.41      374.29      8.33 o 
   6  12   5       32.32       38.51      7.21 o 
   7  12   5       23.89       37.76      6.77 o 
   8  12   5      305.52      330.09      7.74 o 
   9  12   5      169.47      165.45      7.66 o 
  -8  13   5       82.36       73.79      8.63 o 
  -7  13   5       80.03       86.21      8.08 o 
  -6  13   5      120.51      125.34      8.33 o 
  -5  13   5      299.91      277.99      8.53 o 
  -4  13   5      239.62      244.81      7.11 o 
  -3  13   5      216.25      224.33      6.65 o 
  -2  13   5      533.73      517.75      7.84 o 
  -1  13   5      258.65      276.10      7.53 o 
   0  13   5      736.14      737.21      8.49 o 
   1  13   5      263.18      283.07      7.98 o 
   2  13   5      539.01      533.03      8.14 o 
   3  13   5      219.01      227.70      7.96 o 
   4  13   5      241.43      240.34      8.12 o 
   5  13   5      305.44      290.18      8.23 o 
   6  13   5      124.61      143.29      7.84 o 
   7  13   5       83.04       97.89      7.45 o 
   8  13   5       83.07       79.31      7.43 o 
  -7  14   5      304.34      298.93      8.81 o 
  -6  14   5      152.01      157.80      9.18 o 
  -5  14   5       75.01       90.83      8.56 o 
  -4  14   5       43.05       47.50      6.90 o 
  -3  14   5      415.47      425.60      7.91 o 
  -2  14   5      381.76      399.48      7.79 o 
  -1  14   5      513.11      501.90      8.64 o 
   0  14   5       30.53       30.74      7.33 o 
   1  14   5      505.86      502.38      8.82 o 
   2  14   5      385.27      406.88     12.61 o 
   3  14   5      413.38      418.32      8.47 o 
   4  14   5       40.33       54.35      8.29 o 
   5  14   5       73.74       85.76      8.11 o 
   6  14   5      149.64      160.66      7.38 o 
   7  14   5      312.71      319.15      8.26 o 
  -6  15   5      116.33      108.21      9.19 o 
  -5  15   5      166.14      164.38      9.44 o 
  -4  15   5       78.65       83.63      7.33 o 
  -3  15   5      302.92      305.82      7.83 o 
  -2  15   5      384.45      400.07      8.35 o 
  -1  15   5      120.37      119.64      7.79 o 
   0  15   5       93.14      114.93      8.09 o 
   1  15   5      123.65      120.55      8.25 o 
   2  15   5      378.03      383.43      8.89 o 
   3  15   5      309.52      306.88      8.70 o 
   4  15   5       76.41       87.10      8.58 o 
   5  15   5      161.44      163.42      8.23 o 
   6  15   5      120.79      109.53      8.19 o 
  -5  16   5      133.66      139.60     10.33 o 
  -4  16   5      217.43      210.14      8.22 o 
  -3  16   5       81.73       89.87      9.16 o 
  -2  16   5       56.56       59.92      9.04 o 
  -1  16   5       66.98       70.59      8.60 o 
   0  16   5      310.47      313.56      8.68 o 
   1  16   5       65.40       74.34      8.15 o 
   2  16   5       57.73       67.79      7.78 o 
   3  16   5       83.21       82.33      8.97 o 
   4  16   5      212.95      224.66      8.83 o 
   5  16   5      135.01      128.78      9.00 o 
  -4  17   5      112.51      115.49      9.26 o 
  -3  17   5       50.54       65.10     10.58 o 
  -2  17   5       26.94       27.19      9.93 o 
  -1  17   5      200.90      208.21      9.54 o 
   0  17   5      145.45      145.34      8.86 o 
   1  17   5      204.84      209.88      8.83 o 
   2  17   5       28.65       25.16      9.47 o 
   3  17   5       49.97       59.12      9.00 o 
   4  17   5      112.45      113.29      8.90 o 
  -1  18   5       79.91       88.37     18.21 o 
   0  18   5       54.95       62.12      9.01 o 
   1  18   5       83.14       86.82     21.90 o 
   0   0   6    19437.94    19299.24    300.04 o 
   1   0   6     2472.08     2750.85     11.20 o 
   2   0   6      869.86     1022.97      8.19 o 
   3   0   6       14.30       57.80     20.69 o 
   4   0   6     3413.54     3585.69     22.19 o 
   5   0   6       20.39       17.35      5.00 o 
   6   0   6      134.66      124.14      5.50 o 
   7   0   6        1.71        2.37      5.07 o 
   8   0   6      853.01      832.68      8.91 o 
   9   0   6       24.66       29.14      5.19 o 
  10   0   6      517.86      556.26      6.45 o 
  11   0   6        4.31        7.55      7.34 o 
  12   0   6      212.70      228.13      8.17 o 
 -12   1   6       93.78      103.38      7.35 o 
 -11   1   6        6.36        4.86      6.42 o 
 -10   1   6      200.19      203.74      6.19 o 
  -9   1   6      704.72      701.32      6.57 o 
  -8   1   6      420.67      430.65      6.80 o 
  -7   1   6      407.29      425.12      5.96 o 
  -6   1   6      801.90      831.65      6.69 o 
  -5   1   6     1955.11     1939.80     12.39 o 
  -4   1   6      173.21      186.18      5.63 o 
  -3   1   6     3882.45     3966.29     22.60 o 
  -2   1   6     6408.33     6479.40     23.56 o 
  -1   1   6     6025.74     6112.04     26.91 o 
   0   1   6     1321.64     1389.08      9.05 o 
   1   1   6     6063.23     6194.10     19.91 o 
   2   1   6     6435.02     6513.36     15.36 o 
   3   1   6     3955.01     4053.33     12.10 o 
   4   1   6      183.04      234.72     17.09 o 
   5   1   6     1941.31     1943.14     12.61 o 
   6   1   6      817.29      824.02      6.85 o 
   7   1   6      414.34      436.07      6.17 o 
   8   1   6      437.72      444.67      6.51 o 
   9   1   6      721.68      717.84      6.97 o 
  10   1   6      201.26      214.46      7.18 o 
  11   1   6        6.67        8.37      7.32 o 
  12   1   6       95.07       96.55      7.90 o 
 -12   2   6       40.45       42.64      7.23 o 
 -11   2   6      514.82      513.44      8.02 o 
 -10   2   6       40.03       57.09      6.34 o 
  -9   2   6       33.15       38.76      5.71 o 
  -8   2   6       61.46       47.99      5.57 o 
  -7   2   6     2359.64     2405.57     17.87 o 
  -6   2   6      282.99      279.22      5.49 o 
  -5   2   6      954.20      969.05      6.90 o 
  -4   2   6      593.98      644.99      6.85 o 
  -3   2   6     4489.21     4547.73     29.03 o 
  -2   2   6      462.97      528.65      8.09 o 
  -1   2   6     5358.04     5306.21     31.51 o 
   0   2   6      693.89      724.50      7.98 o 
   1   2   6     5254.74     5219.40     22.15 o 
   2   2   6      487.88      557.47      6.54 o 
   3   2   6     4456.58     4511.34     26.22 o 
   4   2   6      575.49      625.11      6.89 o 
   5   2   6      973.39      988.60      7.35 o 
   6   2   6      270.75      267.96      6.08 o 
   7   2   6     2364.33     2411.76     23.60 o 
   8   2   6       60.00       50.14      5.79 o 
   9   2   6       37.11       46.80      6.26 o 
  10   2   6       42.94       62.39      6.94 o 
  11   2   6      510.29      512.36      9.55 o 
  12   2   6       38.92       44.17      6.63 o 
 -12   3   6      138.20      133.74      7.48 o 
 -11   3   6       18.15       25.83      6.78 o 
 -10   3   6      346.23      345.05      6.63 o 
  -9   3   6      214.61      217.94      6.36 o 
  -8   3   6      366.45      352.57      6.44 o 
  -7   3   6      283.19      280.79      6.13 o 
  -6   3   6     2135.60     2123.34     17.98 o 
  -5   3   6     1110.55     1163.28     10.37 o 
  -4   3   6       69.97       64.09      5.60 o 
  -3   3   6     1232.83     1256.05     12.79 o 
  -2   3   6     8788.53     8639.30     62.17 o 
  -1   3   6     1107.39     1124.64      9.27 o 
   0   3   6       59.92       90.24      6.04 o 
   1   3   6     1096.96     1092.27      8.33 o 
   2   3   6     8901.00     8772.74     34.90 o 
   3   3   6     1234.35     1246.36     11.53 o 
   4   3   6       57.69       59.30      4.94 o 
   5   3   6     1109.57     1175.08      9.00 o 
   6   3   6     2117.02     2108.94     18.92 o 
   7   3   6      289.59      289.76      6.65 o 
   8   3   6      380.45      372.55      6.41 o 
   9   3   6      223.82      227.87      6.01 o 
  10   3   6      350.04      346.74      6.66 o 
  11   3   6       19.28       24.52      6.94 o 
  12   3   6      134.30      125.39      6.92 o 
 -11   4   6      152.47      154.27      7.13 o 
 -10   4   6      187.65      170.86      6.43 o 
  -9   4   6       45.13       51.00      6.13 o 
  -8   4   6      761.79      808.92      8.82 o 
  -7   4   6      452.73      469.54      6.09 o 
  -6   4   6      540.77      572.44      6.91 o 
  -5   4   6      268.51      274.47      5.95 o 
  -4   4   6     3603.48     3447.65     24.21 o 
  -3   4   6     1006.23      961.62      8.12 o 
  -2   4   6      434.18      512.42      7.54 o 
  -1   4   6      793.14      764.41      7.63 o 
   0   4   6     6113.91     5805.00     38.63 o 
   1   4   6      782.60      740.74      7.64 o 
   2   4   6      442.44      521.21      6.37 o 
   3   4   6      983.19      938.95      7.88 o 
   4   4   6     3629.52     3469.53     16.76 o 
   5   4   6      272.16      274.53      5.56 o 
   6   4   6      536.41      557.60      6.27 o 
   7   4   6      470.67      486.49      6.22 o 
   8   4   6      792.77      843.02      9.36 o 
   9   4   6       45.07       46.89      6.05 o 
  10   4   6      183.62      164.14      6.76 o 
  11   4   6      154.15      156.23      7.26 o 
 -11   5   6        6.95        9.49      6.82 o 
 -10   5   6       54.23       61.60      6.36 o 
  -9   5   6      922.50      938.12     10.50 o 
  -8   5   6        2.41        2.07      6.09 o 
  -7   5   6      164.08      152.51      5.59 o 
  -6   5   6      311.91      319.39      6.23 o 
  -5   5   6     2924.50     2937.48     30.03 o 
  -4   5   6      158.73      160.89      6.08 o 
  -3   5   6     1500.72     1507.80     10.26 o 
  -2   5   6      660.38      715.51      7.71 o 
  -1   5   6     3259.44     3226.03     28.42 o 
   0   5   6        0.14        3.29      6.00 o 
   1   5   6     3251.75     3215.04     22.18 o 
   2   5   6      676.75      726.94      7.04 o 
   3   5   6     1430.86     1445.33      8.39 o 
   4   5   6      164.07      166.78      5.40 o 
   5   5   6     2959.60     2960.69     20.63 o 
   6   5   6      309.78      320.39      6.27 o 
   7   5   6      162.78      150.19      6.09 o 
   8   5   6        3.88       10.62      5.65 o 
   9   5   6      940.40      953.17      8.03 o 
  10   5   6       53.78       57.65      6.73 o 
  11   5   6        6.83        4.48      6.96 o 
 -11   6   6      208.01      201.77      7.80 o 
 -10   6   6      180.77      169.39      6.51 o 
  -9   6   6       83.59       85.53      6.05 o 
  -8   6   6      471.44      478.93      7.07 o 
  -7   6   6      576.15      554.29      6.70 o 
  -6   6   6      442.40      488.52      6.25 o 
  -5   6   6      210.18      230.11      6.30 o 
  -4   6   6     1902.44     1757.89     12.06 o 
  -3   6   6     1774.23     1710.31     19.38 o 
  -2   6   6       31.00       53.73      5.93 o 
  -1   6   6      726.75      697.26      8.46 o 
   0   6   6     1762.86     1780.26     15.81 o 
   1   6   6      763.36      730.37      7.40 o 
   2   6   6       36.60       54.37      5.94 o 
   3   6   6     1844.56     1790.54     11.36 o 
   4   6   6     1915.88     1758.42     12.42 o 
   5   6   6      204.94      229.73      5.56 o 
   6   6   6      450.36      494.49      6.35 o 
   7   6   6      564.74      537.28      6.40 o 
   8   6   6      463.70      476.96      6.95 o 
   9   6   6       83.86       90.04      6.53 o 
  10   6   6      174.70      156.29      7.24 o 
  11   6   6      207.89      207.04      7.69 o 
 -11   7   6       41.08       42.68      7.65 o 
 -10   7   6      408.63      407.80      7.08 o 
  -9   7   6       12.03       18.44      6.14 o 
  -8   7   6      265.16      266.60      6.15 o 
  -7   7   6       40.42       46.71      5.45 o 
  -6   7   6     1824.92     1797.14     18.09 o 
  -5   7   6       77.10       84.35      5.83 o 
  -4   7   6      414.37      429.08      7.35 o 
  -3   7   6      233.61      229.14      6.86 o 
  -2   7   6     3951.80     3883.48     31.03 o 
  -1   7   6       89.42       74.71      5.97 o 
   0   7   6        7.50       16.22      5.85 o 
   1   7   6       83.43       64.27      6.49 o 
   2   7   6     3945.07     3852.36     36.66 o 
   3   7   6      223.43      217.21      6.35 o 
   4   7   6      426.89      453.65      6.24 o 
   5   7   6       83.91       91.75      5.93 o 
   6   7   6     1855.93     1800.99     23.21 o 
   7   7   6       44.96       52.81      6.30 o 
   8   7   6      269.11      273.10      6.78 o 
   9   7   6       13.24       10.37      6.74 o 
  10   7   6      408.38      414.58      7.61 o 
  11   7   6       41.24       39.24      7.13 o 
 -10   8   6       70.67       79.03      6.97 o 
  -9   8   6       28.28       28.93      6.24 o 
  -8   8   6      166.68      153.40      6.14 o 
  -7   8   6     1214.01     1216.42     13.38 o 
  -6   8   6       69.69       71.28      5.82 o 
  -5   8   6      311.41      285.77      6.67 o 
  -4   8   6      747.75      729.90      7.71 o 
  -3   8   6     1842.13     1825.81     16.74 o 
  -2   8   6      365.03      357.99      6.80 o 
  -1   8   6     2102.90     2027.85     22.64 o 
   0   8   6     1283.14     1300.44     15.55 o 
   1   8   6     2109.96     2070.78     22.76 o 
   2   8   6      357.80      353.13      6.92 o 
   3   8   6     1863.70     1839.20     19.03 o 
   4   8   6      722.31      702.62      8.72 o 
   5   8   6      322.22      300.44      6.38 o 
   6   8   6       75.46       81.35      6.38 o 
   7   8   6     1207.03     1185.80      8.22 o 
   8   8   6      165.97      151.79      7.27 o 
   9   8   6       27.79       26.46      6.59 o 
  10   8   6       72.01       74.80      7.19 o 
 -10   9   6       30.53       28.37      6.69 o 
  -9   9   6      650.95      642.24      7.69 o 
  -8   9   6      110.57      110.61      6.24 o 
  -7   9   6      115.23      107.28      6.01 o 
  -6   9   6      111.60      112.83      5.75 o 
  -5   9   6     1848.33     1755.14     19.47 o 
  -4   9   6      269.83      286.28      7.01 o 
  -3   9   6      979.64      944.80     10.27 o 
  -2   9   6      259.88      251.24      7.08 o 
  -1   9   6     1676.57     1680.88     19.58 o 
   0   9   6        8.35        7.25      6.48 o 
   1   9   6     1628.85     1636.67     21.72 o 
   2   9   6      251.50      231.84      7.14 o 
   3   9   6      973.16      934.27      9.90 o 
   4   9   6      285.91      308.41      7.43 o 
   5   9   6     1853.94     1772.53     25.61 o 
   6   9   6      106.37      110.14      6.77 o 
   7   9   6      117.78      107.29      7.20 o 
   8   9   6      107.86      107.47      7.48 o 
   9   9   6      641.61      637.47      8.08 o 
  10   9   6       30.83       24.90      7.57 o 
 -10  10   6      154.01      163.23      8.34 o 
  -9  10   6       42.64       40.61      7.20 o 
  -8  10   6      432.00      423.71      7.53 o 
  -7  10   6      108.63       99.28      6.20 o 
  -6  10   6      149.58      164.94      5.97 o 
  -5  10   6      280.04      276.01      6.51 o 
  -4  10   6     1436.25     1438.85     20.29 o 
  -3  10   6      323.64      322.54      6.88 o 
  -2  10   6      421.01      425.28     11.75 o 
  -1  10   6      236.07      236.32      6.62 o 
   0  10   6     2294.27     2157.65     22.46 o 
   1  10   6      222.77      214.94      7.01 o 
   2  10   6      418.80      430.95      8.17 o 
   3  10   6      309.02      294.12      7.68 o 
   4  10   6     1428.56     1433.99     28.11 o 
   5  10   6      287.05      284.70      7.03 o 
   6  10   6      151.17      164.46      7.07 o 
   7  10   6      105.69       98.81      7.05 o 
   8  10   6      437.79      443.10      7.85 o 
   9  10   6       40.51       41.73      7.30 o 
  10  10   6      153.91      153.07      7.81 o 
  -9  11   6      154.91      145.88      7.28 o 
  -8  11   6      114.82      116.98      7.17 o 
  -7  11   6       38.65       43.84      7.01 o 
  -6  11   6      556.82      536.47      7.59 o 
  -5  11   6      258.32      275.97      7.07 o 
  -4  11   6      189.41      185.47      6.28 o 
  -3  11   6       69.31       76.47      6.01 o 
  -2  11   6     1343.34     1308.52     12.03 o 
  -1  11   6      456.18      459.59      7.32 o 
   0  11   6       62.39       62.40      6.82 o 
   1  11   6      453.07      446.76      7.89 o 
   2  11   6     1359.45     1298.52     18.19 o 
   3  11   6       74.07       69.79      6.99 o 
   4  11   6      176.77      169.09      7.44 o 
   5  11   6      265.26      292.88      6.92 o 
   6  11   6      548.25      515.58      8.16 o 
   7  11   6       39.09       43.10      7.23 o 
   8  11   6      110.67      112.68      6.92 o 
   9  11   6      159.99      152.21      7.14 o 
  -9  12   6        1.52        3.10      7.76 o 
  -8  12   6       34.73       36.41      7.45 o 
  -7  12   6      565.26      561.02     13.37 o 
  -6  12   6       40.83       45.65      6.77 o 
  -5  12   6      210.54      195.42      7.44 o 
  -4  12   6       28.70       21.82      6.43 o 
  -3  12   6     1007.96     1027.59      8.52 o 
  -2  12   6       32.99       36.68      6.13 o 
  -1  12   6      632.37      628.15      8.22 o 
   0  12   6       21.53       21.07      6.98 o 
   1  12   6      613.98      612.24      8.34 o 
   2  12   6       38.34       51.08      7.22 o 
   3  12   6      996.59     1021.81     15.14 o 
   4  12   6       31.38       27.20      7.66 o 
   5  12   6      212.89      205.70      6.86 o 
   6  12   6       38.79       41.22      7.38 o 
   7  12   6      565.05      566.07      8.88 o 
   8  12   6       33.55       30.59      7.42 o 
   9  12   6        1.11        1.38      7.88 o 
  -8  13   6      114.40      113.23      8.70 o 
  -7  13   6       31.94       31.21      8.15 o 
  -6  13   6      360.09      364.10     11.66 o 
  -5  13   6      191.35      189.06      7.72 o 
  -4  13   6      111.32      100.59      6.76 o 
  -3  13   6      129.89      135.54      6.79 o 
  -2  13   6      452.98      463.62      7.94 o 
  -1  13   6      254.02      262.40      7.90 o 
   0  13   6        0.40        5.81      7.40 o 
   1  13   6      254.69      261.84      7.67 o 
   2  13   6      466.07      470.03      8.52 o 
   3  13   6      134.95      134.79      8.02 o 
   4  13   6      107.55       92.60      7.60 o 
   5  13   6      188.49      195.90      8.15 o 
   6  13   6      356.64      360.16      8.61 o 
   7  13   6       31.59       28.87      7.71 o 
   8  13   6      115.25      115.81      7.91 o 
  -7  14   6       19.64       26.86      8.10 o 
  -6  14   6      126.30      134.92      8.97 o 
  -5  14   6       56.98       68.52      7.90 o 
  -4  14   6      787.12      771.29     11.00 o 
  -3  14   6       47.28       49.64      7.22 o 
  -2  14   6        2.32        4.94      7.12 o 
  -1  14   6       44.91       45.23      7.40 o 
   0  14   6      770.08      755.20      9.92 o 
   1  14   6       47.19       48.46      7.10 o 
   2  14   6        2.35        0.55      7.76 o 
   3  14   6       47.55       54.25      7.75 o 
   4  14   6      784.51      751.54     16.69 o 
   5  14   6       54.22       72.94      8.69 o 
   6  14   6      129.69      134.84      8.82 o 
   7  14   6       18.92       26.81      7.83 o 
  -6  15   6       97.67       95.81      9.32 o 
  -5  15   6      326.62      319.02      9.77 o 
  -4  15   6       34.93       43.85      7.01 o 
  -3  15   6      157.58      156.68      7.83 o 
  -2  15   6      119.18      110.17      7.79 o 
  -1  15   6      366.99      376.14      8.71 o 
   0  15   6       15.94       17.90      7.67 o 
   1  15   6      359.27      368.05      8.31 o 
   2  15   6      121.10      117.90      8.19 o 
   3  15   6      157.27      152.97      8.65 o 
   4  15   6       35.14       39.73      8.52 o 
   5  15   6      316.28      310.64     11.10 o 
   6  15   6       99.38      102.98      8.09 o 
  -5  16   6       53.43       53.41     10.17 o 
  -4  16   6       41.46       40.54      8.23 o 
  -3  16   6      232.46      226.00      8.38 o 
  -2  16   6       31.82       37.18      8.38 o 
  -1  16   6      304.37      307.85      9.05 o 
   0  16   6       65.60       72.47      7.97 o 
   1  16   6      310.64      320.71      8.54 o 
   2  16   6       32.03       39.86      8.28 o 
   3  16   6      234.65      230.26      9.02 o 
   4  16   6       39.91       46.64      8.82 o 
   5  16   6       51.26       48.19      7.99 o 
  -3  17   6       50.90       65.85     10.53 o 
  -2  17   6      286.13      286.72      9.50 o 
  -1  17   6       47.71       49.42      8.86 o 
   0  17   6        2.12        6.59      8.20 o 
   1  17   6       48.68       49.44      8.68 o 
   2  17   6      287.77      281.48      9.72 o 
   3  17   6       48.81       56.89      9.49 o 
   1   0   7     4143.06     4187.76     20.28 o 
   2   0   7        1.49        9.02      6.05 o 
   3   0   7     1931.78     1815.17     14.41 o 
   4   0   7      980.45      934.33     10.23 o 
   5   0   7      723.47      604.17      6.33 o 
   6   0   7      622.03      607.86      6.53 o 
   7   0   7     3418.22     3432.51     21.18 o 
   8   0   7       24.46       29.44      5.70 o 
   9   0   7       15.51       16.14      5.83 o 
  10   0   7       48.66       41.67      6.32 o 
  11   0   7      532.55      488.77      7.93 o 
  12   0   7       29.59       41.23      7.26 o 
 -12   1   7       70.98       77.29     10.46 o 
 -11   1   7       62.27       66.73      6.98 o 
 -10   1   7      188.44      198.84      6.13 o 
  -9   1   7      399.89      384.13      6.39 o 
  -8   1   7      592.58      578.90      6.33 o 
  -7   1   7      237.47      228.02      5.82 o 
  -6   1   7     1126.97     1065.22      6.92 o 
  -5   1   7     1007.67      995.41      7.06 o 
  -4   1   7       94.56       93.20      5.82 o 
  -3   1   7     1117.07     1152.54      7.89 o 
  -2   1   7     5708.05     5521.35     43.27 o 
  -1   1   7     2045.27     2089.36     11.72 o 
   0   1   7      583.81      577.32      7.19 o 
   1   1   7     2069.46     2135.54      9.42 o 
   2   1   7     5677.91     5483.92     26.65 o 
   3   1   7     1150.85     1186.89      8.11 o 
   4   1   7      102.22      102.54      5.87 o 
   5   1   7      974.80      961.55     10.56 o 
   6   1   7     1102.06     1040.17      7.54 o 
   7   1   7      220.88      207.10      5.97 o 
   8   1   7      591.39      580.14      6.76 o 
   9   1   7      397.17      382.23      7.50 o 
  10   1   7      184.64      193.27      6.21 o 
  11   1   7       61.88       67.09      8.12 o 
  12   1   7       69.64       65.74      9.62 o 
 -11   2   7       28.13       19.72      6.81 o 
 -10   2   7      304.65      300.02      7.18 o 
  -9   2   7      152.41      151.81      6.62 o 
  -8   2   7      981.34      966.14      7.68 o 
  -7   2   7      335.85      368.23      5.72 o 
  -6   2   7      716.61      707.94      8.67 o 
  -5   2   7      543.81      505.73      6.59 o 
  -4   2   7     3119.54     3015.33     27.27 o 
  -3   2   7       78.20      107.96      6.64 o 
  -2   2   7      260.83      291.34      7.07 o 
  -1   2   7      561.02      575.91      7.73 o 
   0   2   7     9655.09     9590.43     64.43 o 
   1   2   7      570.77      590.37      6.73 o 
   2   2   7      263.24      297.77      6.12 o 
   3   2   7       94.36      131.42      5.49 o 
   4   2   7     3131.24     3055.26     19.51 o 
   5   2   7      554.87      519.40      6.67 o 
   6   2   7      707.76      700.41      6.76 o 
   7   2   7      328.52      352.74      6.59 o 
   8   2   7      979.91      972.87      9.56 o 
   9   2   7      151.89      156.99      6.63 o 
  10   2   7      306.60      306.97      6.77 o 
  11   2   7       28.94       22.68      8.00 o 
 -11   3   7        2.95        4.97      6.85 o 
 -10   3   7      117.68      108.90      7.00 o 
  -9   3   7      671.59      667.81      7.24 o 
  -8   3   7      134.22      142.74      5.94 o 
  -7   3   7      421.78      398.55      6.43 o 
  -6   3   7      959.62      949.94      9.86 o 
  -5   3   7     2249.29     2180.80     20.81 o 
  -4   3   7      856.42      877.12     13.29 o 
  -3   3   7     1460.62     1450.40     10.21 o 
  -2   3   7     2225.45     2252.51     17.41 o 
  -1   3   7     2085.17     1960.93     14.99 o 
   0   3   7      121.93      131.59      6.16 o 
   1   3   7     2117.02     1994.01      9.34 o 
   2   3   7     2225.52     2245.37     12.32 o 
   3   3   7     1525.84     1527.72      7.80 o 
   4   3   7      847.67      860.63      6.74 o 
   5   3   7     2193.41     2120.36     11.66 o 
   6   3   7      944.72      922.96      6.57 o 
   7   3   7      409.39      394.23      6.59 o 
   8   3   7      133.38      140.82      6.58 o 
   9   3   7      666.74      674.30      8.27 o 
  10   3   7      115.07      113.54      6.49 o 
  11   3   7        2.38       13.63      7.39 o 
 -11   4   7      412.39      408.06      7.30 o 
 -10   4   7      119.28      130.19      7.21 o 
  -9   4   7       59.20       55.66      6.32 o 
  -8   4   7      302.23      324.25      6.36 o 
  -7   4   7      609.39      537.00      6.74 o 
  -6   4   7      439.75      431.04      6.42 o 
  -5   4   7      381.11      409.51      6.70 o 
  -4   4   7     1022.04     1020.50     11.19 o 
  -3   4   7     1994.16     1921.97     13.75 o 
  -2   4   7      458.64      421.36      6.90 o 
  -1   4   7     1447.45     1358.17      9.03 o 
   0   4   7     1159.54     1067.94     11.35 o 
   1   4   7     1442.48     1349.53      9.85 o 
   2   4   7      440.30      398.85      5.91 o 
   3   4   7     2009.15     1943.18      8.23 o 
   4   4   7     1003.70     1014.76      6.86 o 
   5   4   7      370.08      397.19      5.72 o 
   6   4   7      431.79      418.27      6.10 o 
   7   4   7      602.33      534.56      6.39 o 
   8   4   7      293.11      316.05      6.59 o 
   9   4   7       58.36       54.93      6.25 o 
  10   4   7      118.81      132.64      6.87 o 
  11   4   7      403.47      397.73      7.83 o 
 -11   5   7       23.81       29.44      7.17 o 
 -10   5   7      443.26      444.91      7.48 o 
  -9   5   7       10.74       14.40      6.53 o 
  -8   5   7      245.71      230.27      6.07 o 
  -7   5   7      223.07      231.35      6.42 o 
  -6   5   7     1063.74     1027.60     11.12 o 
  -5   5   7      161.43      141.96      6.41 o 
  -4   5   7      419.48      395.97      6.67 o 
  -3   5   7      317.71      323.78      6.96 o 
  -2   5   7     4081.51     4143.04     29.82 o 
  -1   5   7      373.70      387.79      6.35 o 
   0   5   7      277.42      320.32      6.31 o 
   1   5   7      391.45      408.54      6.49 o 
   2   5   7     4042.94     4066.49     33.54 o 
   3   5   7      300.35      310.05      5.66 o 
   4   5   7      405.53      374.66      5.90 o 
   5   5   7      165.99      147.30      5.58 o 
   6   5   7     1029.02      985.91     10.86 o 
   7   5   7      218.96      219.83      5.87 o 
   8   5   7      252.97      240.79      6.34 o 
   9   5   7       10.48       13.93      6.84 o 
  10   5   7      441.06      431.42      7.06 o 
  11   5   7       21.06       25.16      7.20 o 
 -11   6   7      302.93      313.56      7.83 o 
 -10   6   7      126.81      131.46      6.91 o 
  -9   6   7       65.50       69.89      6.73 o 
  -8   6   7      194.08      183.22      6.04 o 
  -7   6   7      411.70      407.91      6.77 o 
  -6   6   7      229.46      220.42      6.56 o 
  -5   6   7       13.86       26.53      6.09 o 
  -4   6   7     1451.04     1460.90      9.62 o 
  -3   6   7     1588.09     1589.74     14.73 o 
  -2   6   7      197.35      169.17      5.97 o 
  -1   6   7     1496.30     1474.76     18.25 o 
   0   6   7     1255.93     1257.25     12.05 o 
   1   6   7     1508.47     1486.92     13.07 o 
   2   6   7      201.33      168.30      6.04 o 
   3   6   7     1562.87     1566.71     11.90 o 
   4   6   7     1431.71     1434.80     15.12 o 
   5   6   7       18.90       32.11      5.21 o 
   6   6   7      233.81      218.21      6.08 o 
   7   6   7      405.12      391.26      6.33 o 
   8   6   7      197.09      195.49      6.26 o 
   9   6   7       68.05       75.30      7.02 o 
  10   6   7      127.21      138.95      6.96 o 
  11   6   7      300.77      304.64      8.28 o 
 -11   7   7        7.49        7.12      8.70 o 
 -10   7   7       23.89       31.52      6.91 o 
  -9   7   7      772.19      783.07      9.50 o 
  -8   7   7      111.61      106.09      6.10 o 
  -7   7   7      211.99      220.97      6.25 o 
  -6   7   7      166.67      156.43      5.94 o 
  -5   7   7     2296.94     2147.28     18.87 o 
  -4   7   7       37.66       37.36      6.61 o 
  -3   7   7     1264.14     1374.26     13.38 o 
  -2   7   7       81.09       91.07      5.92 o 
  -1   7   7     1479.39     1537.51     14.78 o 
   0   7   7      419.22      396.77      6.66 o 
   1   7   7     1449.07     1508.66     18.06 o 
   2   7   7       81.50       93.14      6.18 o 
   3   7   7     1258.93     1364.34     12.39 o 
   4   7   7       31.69       29.68      5.13 o 
   5   7   7     2275.26     2124.68     17.45 o 
   6   7   7      162.55      153.04      6.28 o 
   7   7   7      218.95      232.20      5.93 o 
   8   7   7      109.88      109.38      6.66 o 
   9   7   7      761.03      768.07     10.26 o 
  10   7   7       23.27       25.95      7.03 o 
  11   7   7        7.35       16.14      9.21 o 
 -10   8   7      146.37      137.80      7.04 o 
  -9   8   7       36.39       38.14      6.71 o 
  -8   8   7      445.64      442.13      6.95 o 
  -7   8   7      258.69      249.21      6.68 o 
  -6   8   7      204.87      177.68      6.24 o 
  -5   8   7      479.89      495.84      6.52 o 
  -4   8   7     2266.67     2238.86     18.79 o 
  -3   8   7      542.80      513.77      7.93 o 
  -2   8   7       57.28       50.02      6.27 o 
  -1   8   7      188.90      212.39      6.47 o 
   0   8   7     1403.59     1491.91     17.69 o 
   1   8   7      198.17      217.96      6.72 o 
   2   8   7       51.59       45.50      6.10 o 
   3   8   7      534.54      494.01      7.20 o 
   4   8   7     2268.75     2261.09     20.51 o 
   5   8   7      477.28      483.89      6.68 o 
   6   8   7      206.41      173.34      6.27 o 
   7   8   7      260.22      253.65      7.52 o 
   8   8   7      439.92      429.88      7.16 o 
   9   8   7       35.90       39.08      7.17 o 
  10   8   7      146.78      140.82      7.53 o 
 -10   9   7      196.43      191.24      7.81 o 
  -9   9   7       47.15       45.14      6.84 o 
  -8   9   7      253.40      232.64      6.80 o 
  -7   9   7       44.56       48.51      5.88 o 
  -6   9   7     1287.25     1302.03     18.74 o 
  -5   9   7      222.59      195.28      6.77 o 
  -4   9   7      276.87      244.82      6.86 o 
  -3   9   7      101.91       98.59      6.07 o 
  -2   9   7     3377.85     3362.68     35.29 o 
  -1   9   7      115.53      110.45      6.21 o 
   0   9   7      350.59      333.49      7.00 o 
   1   9   7      114.09      116.08      6.58 o 
   2   9   7     3323.30     3330.37     39.45 o 
   3   9   7       95.08       87.56      6.18 o 
   4   9   7      287.95      250.53      6.09 o 
   5   9   7      218.58      187.91      6.48 o 
   6   9   7     1299.56     1286.49     14.04 o 
   7   9   7       43.99       51.39      7.24 o 
   8   9   7      250.61      221.17      7.29 o 
   9   9   7       46.97       43.12      7.16 o 
  10   9   7      196.73      201.43      7.29 o 
  -9  10   7        0.89        4.82      7.20 o 
  -8  10   7      121.10      127.14      7.06 o 
  -7  10   7      848.76      827.82     10.96 o 
  -6  10   7       33.30       30.49      5.74 o 
  -5  10   7      275.82      295.22      6.85 o 
  -4  10   7      223.53      233.65      7.16 o 
  -3  10   7      853.17      844.30     14.76 o 
  -2  10   7      257.75      261.50      6.93 o 
  -1  10   7      715.51      716.06      7.70 o 
   0  10   7      545.19      528.85      7.31 o 
   1  10   7      716.32      731.34      8.37 o 
   2  10   7      251.15      250.57      7.15 o 
   3  10   7      869.41      853.58     12.69 o 
   4  10   7      223.66      221.45      7.30 o 
   5  10   7      270.34      293.92      7.66 o 
   6  10   7       34.19       31.77      7.23 o 
   7  10   7      838.51      804.62      9.92 o 
   8  10   7      118.72      125.69      7.45 o 
   9  10   7        0.57        3.42      7.16 o 
  -9  11   7      300.27      282.31      7.89 o 
  -8  11   7      107.15       98.43      7.19 o 
  -7  11   7       76.90       91.13      6.52 o 
  -6  11   7      174.91      157.33      6.28 o 
  -5  11   7      377.35      375.21      7.39 o 
  -4  11   7      233.12      234.47      7.21 o 
  -3  11   7      295.98      328.88      6.91 o 
  -2  11   7      349.98      368.29      7.52 o 
  -1  11   7      632.01      616.08      8.66 o 
   0  11   7       74.36       70.98      6.79 o 
   1  11   7      657.11      641.36      9.98 o 
   2  11   7      343.80      356.90      7.70 o 
   3  11   7      307.05      333.75      7.60 o 
   4  11   7      239.09      239.71      7.71 o 
   5  11   7      388.73      397.89      7.21 o 
   6  11   7      176.45      160.85      6.87 o 
   7  11   7       73.39       91.79      7.08 o 
   8  11   7      104.54       90.19      7.79 o 
   9  11   7      303.00      282.33      8.06 o 
  -8  12   7      244.51      235.90      7.69 o 
  -7  12   7        8.30       10.63      7.83 o 
  -6  12   7      116.66      107.69      7.07 o 
  -5  12   7       32.25       33.48      7.18 o 
  -4  12   7      613.96      632.16      8.93 o 
  -3  12   7       80.31       80.30      6.70 o 
  -2  12   7      109.55      110.47      6.51 o 
  -1  12   7       33.53       36.29      6.90 o 
   0  12   7     2077.58     2065.05     36.57 o 
   1  12   7       33.16       35.75      7.14 o 
   2  12   7      108.95      102.47      7.19 o 
   3  12   7       85.42       88.64      7.59 o 
   4  12   7      606.36      627.85     12.09 o 
   5  12   7       36.14       39.80      6.77 o 
   6  12   7      116.03      100.81      7.93 o 
   7  12   7        8.01        4.70      7.91 o 
   8  12   7      245.84      235.17      8.17 o 
  -8  13   7       12.91       12.02      8.50 o 
  -7  13   7       40.70       40.42      8.33 o 
  -6  13   7      222.81      241.67      8.33 o 
  -5  13   7      333.76      319.75      8.10 o 
  -4  13   7      103.37      106.27      6.93 o 
  -3  13   7      155.26      174.24      6.81 o 
  -2  13   7      298.91      316.38      7.32 o 
  -1  13   7      489.92      481.46      9.52 o 
   0  13   7        0.48       -5.31      7.19 o 
   1  13   7      497.66      492.98      9.72 o 
   2  13   7      301.17      323.79      7.78 o 
   3  13   7      156.44      169.80      7.61 o 
   4  13   7      103.62      103.97      7.58 o 
   5  13   7      332.66      317.80      7.64 o 
   6  13   7      219.52      230.56      8.36 o 
   7  13   7       41.93       46.11      8.59 o 
   8  13   7       14.90       19.73     10.05 o 
  -7  14   7      286.98      256.51      8.94 o 
  -6  14   7       33.58       31.56      9.04 o 
  -5  14   7      168.94      180.69      7.94 o 
  -4  14   7        8.69       12.20      7.20 o 
  -3  14   7      434.47      438.96      8.04 o 
  -2  14   7      146.70      143.03      6.96 o 
  -1  14   7      329.28      335.45      8.36 o 
   0  14   7       37.09       37.50      7.92 o 
   1  14   7      330.86      344.38      8.04 o 
   2  14   7      143.74      146.87      8.25 o 
   3  14   7      431.06      431.41      8.33 o 
   4  14   7       10.02        9.92      8.11 o 
   5  14   7      168.72      176.55      7.89 o 
   6  14   7       33.70       34.13      8.36 o 
   7  14   7      291.54      269.90      8.37 o 
  -6  15   7      200.43      190.27     10.19 o 
  -5  15   7       51.91       51.86      8.74 o 
  -4  15   7       85.82       81.59      8.10 o 
  -3  15   7       90.78      106.99      8.18 o 
  -2  15   7      482.35      487.91     12.00 o 
  -1  15   7       64.58       65.57      8.15 o 
   0  15   7       68.70       75.47      7.80 o 
   1  15   7       64.66       74.41      8.47 o 
   2  15   7      492.87      495.57      9.11 o 
   3  15   7       88.69       95.52      8.12 o 
   4  15   7       84.94       88.08      7.92 o 
   5  15   7       50.16       50.52      7.84 o 
   6  15   7      201.15      186.48      9.69 o 
  -4  16   7      412.82      395.26      8.96 o 
  -3  16   7       99.32       86.17      8.94 o 
  -2  16   7        4.77        7.31      8.72 o 
  -1  16   7       63.97       61.12      8.59 o 
   0  16   7      462.36      477.48      9.06 o 
   1  16   7       63.01       61.47      8.28 o 
   2  16   7        4.43       15.32      8.57 o 
   3  16   7       96.99       88.57      9.26 o 
   4  16   7      410.69      387.52      9.45 o 
  -2  17   7        8.15       19.55      8.73 o 
  -1  17   7      137.60      137.42      8.90 o 
   0  17   7      134.51      144.74      9.29 o 
   1  17   7      137.58      139.95      9.65 o 
   2  17   7        8.04       12.20      9.05 o 
   0   0   8     6371.48     6586.91     80.40 o 
   1   0   8     2571.44     2560.53     18.04 o 
   2   0   8        2.35        3.89      5.83 o 
   3   0   8       61.40       97.48      5.88 o 
   4   0   8      373.99      428.12      6.18 o 
   5   0   8     1207.31     1279.81     13.73 o 
   6   0   8      551.31      488.79      6.39 o 
   7   0   8        1.97        9.55      5.78 o 
   8   0   8      782.28      766.01      7.48 o 
   9   0   8      572.52      578.13      7.60 o 
  10   0   8      112.40      117.14      7.12 o 
  11   0   8        0.58        6.66      6.70 o 
 -11   1   8       96.23      104.08      7.91 o 
 -10   1   8      210.93      209.71      6.42 o 
  -9   1   8      339.83      332.15      6.85 o 
  -8   1   8      447.61      432.47      6.28 o 
  -7   1   8      765.22      758.35      6.88 o 
  -6   1   8      844.83      881.85      8.90 o 
  -5   1   8      311.80      293.65      6.39 o 
  -4   1   8     1686.81     1670.10     10.45 o 
  -3   1   8     1562.69     1606.19     12.64 o 
  -2   1   8     1636.43     1722.82      9.27 o 
  -1   1   8     3599.49     3741.64     13.95 o 
   0   1   8     1365.35     1293.61     13.09 o 
   1   1   8     3568.09     3698.83     16.58 o 
   2   1   8     1617.09     1699.21      9.27 o 
   3   1   8     1572.95     1628.81      8.50 o 
   4   1   8     1702.57     1677.85     14.33 o 
   5   1   8      306.22      295.21      6.39 o 
   6   1   8      830.94      856.07      7.35 o 
   7   1   8      776.19      776.66      7.22 o 
   8   1   8      444.36      428.43      6.80 o 
   9   1   8      337.80      341.07      7.12 o 
  10   1   8      214.94      224.91      7.27 o 
  11   1   8      100.20      100.84      7.38 o 
 -11   2   8      211.05      205.02      8.00 o 
 -10   2   8      167.03      164.23      6.88 o 
  -9   2   8       21.40       22.04      6.70 o 
  -8   2   8      308.80      291.37      6.74 o 
  -7   2   8      849.72      856.96      7.37 o 
  -6   2   8     1704.85     1657.05     15.18 o 
  -5   2   8      242.47      244.72      6.93 o 
  -4   2   8      404.49      415.73      6.97 o 
  -3   2   8      887.28      910.40      8.00 o 
  -2   2   8      925.00      864.25      8.27 o 
  -1   2   8     1509.27     1601.76     12.35 o 
   0   2   8     2522.97     2432.33     15.12 o 
   1   2   8     1479.65     1552.50      8.35 o 
   2   2   8      951.86      926.15      6.88 o 
   3   2   8      899.39      932.90      7.07 o 
   4   2   8      385.60      400.39      6.35 o 
   5   2   8      240.71      258.76      6.39 o 
   6   2   8     1684.85     1631.02     15.29 o 
   7   2   8      881.36      894.98     10.62 o 
   8   2   8      311.78      294.10      6.55 o 
   9   2   8       22.35       23.17      7.13 o 
  10   2   8      166.89      168.79      6.32 o 
  11   2   8      207.56      206.91      7.97 o 
 -11   3   8      153.67      146.38      8.02 o 
 -10   3   8      169.50      171.97      7.49 o 
  -9   3   8       68.97       74.88      6.30 o 
  -8   3   8      209.36      213.34      6.43 o 
  -7   3   8      669.00      640.53      9.65 o 
  -6   3   8     1362.56     1320.36     12.70 o 
  -5   3   8      496.21      536.39      7.33 o 
  -4   3   8      232.08      234.34      6.69 o 
  -3   3   8     2610.99     2619.03     16.18 o 
  -2   3   8     2968.55     2967.23     11.61 o 
  -1   3   8      731.52      688.16      7.46 o 
   0   3   8     1000.73     1036.10      8.18 o 
   1   3   8      698.50      649.61      6.32 o 
   2   3   8     2945.68     2899.28     13.07 o 
   3   3   8     2586.25     2608.75     11.06 o 
   4   3   8      228.72      233.24      5.50 o 
   5   3   8      494.23      527.21      6.36 o 
   6   3   8     1372.35     1348.68     10.61 o 
   7   3   8      673.13      645.43      7.04 o 
   8   3   8      215.21      214.86      6.13 o 
   9   3   8       67.79       67.10      6.38 o 
  10   3   8      174.86      170.31      6.32 o 
  11   3   8      151.21      147.14      7.87 o 
 -11   4   8       54.42       54.62      7.67 o 
 -10   4   8      188.57      175.87      7.60 o 
  -9   4   8      348.34      342.63      6.57 o 
  -8   4   8      240.25      267.54      6.38 o 
  -7   4   8      260.34      260.85      6.80 o 
  -6   4   8      218.81      243.79      6.91 o 
  -5   4   8     1158.93     1084.16     14.75 o 
  -4   4   8     2505.86     2436.36     30.72 o 
  -3   4   8     1410.07     1439.17      9.22 o 
  -2   4   8      240.78      243.80      6.69 o 
  -1   4   8     1138.20     1151.25     10.90 o 
   0   4   8      681.54      686.14      7.14 o 
   1   4   8     1133.30     1137.44      8.09 o 
   2   4   8      274.49      273.61      5.81 o 
   3   4   8     1414.37     1426.44      8.68 o 
   4   4   8     2518.38     2458.18     14.52 o 
   5   4   8     1165.51     1104.60      7.29 o 
   6   4   8      230.13      252.81      5.76 o 
   7   4   8      259.52      256.56      5.90 o 
   8   4   8      241.80      256.58      6.40 o 
   9   4   8      353.36      341.37      6.61 o 
  10   4   8      190.97      189.94      6.50 o 
  11   4   8       54.14       55.73      7.28 o 
 -11   5   8        0.24        7.36      7.49 o 
 -10   5   8      150.49      162.03      7.66 o 
  -9   5   8      471.25      487.39      7.02 o 
  -8   5   8      335.73      339.63      6.69 o 
  -7   5   8       27.28       38.15      6.16 o 
  -6   5   8      168.36      170.76      6.75 o 
  -5   5   8     1541.88     1627.93     17.71 o 
  -4   5   8     1173.00     1143.87     13.18 o 
  -3   5   8     1283.05     1206.19      9.42 o 
  -2   5   8       54.40       65.98      6.45 o 
  -1   5   8      998.78      943.78     13.22 o 
   0   5   8     2123.98     1951.83     19.93 o 
   1   5   8      991.01      925.14     11.04 o 
   2   5   8       60.27       65.72      5.34 o 
   3   5   8     1308.09     1221.31     10.71 o 
   4   5   8     1188.82     1161.49      9.69 o 
   5   5   8     1545.48     1606.24     14.14 o 
   6   5   8      165.09      164.91      5.79 o 
   7   5   8       23.91       31.15      5.43 o 
   8   5   8      336.07      344.68      7.05 o 
   9   5   8      469.13      466.05      6.63 o 
  10   5   8      145.95      153.14      7.22 o 
  11   5   8        0.39        9.17      7.60 o 
 -11   6   8      160.19      165.24     11.53 o 
 -10   6   8      245.97      248.77      7.78 o 
  -9   6   8      188.40      166.16      7.04 o 
  -8   6   8      159.43      175.26      6.24 o 
  -7   6   8      150.70      172.40      6.79 o 
  -6   6   8      343.35      353.19      6.60 o 
  -5   6   8      594.71      564.48      9.09 o 
  -4   6   8     1447.27     1413.56     18.54 o 
  -3   6   8     1018.62     1041.48      8.15 o 
  -2   6   8     1368.24     1368.97     10.66 o 
  -1   6   8      555.93      541.33      6.93 o 
   0   6   8      859.04      863.33     10.22 o 
   1   6   8      566.88      553.77      6.79 o 
   2   6   8     1380.12     1370.87     13.92 o 
   3   6   8     1014.08     1029.80      8.18 o 
   4   6   8     1474.73     1440.30     10.55 o 
   5   6   8      598.68      560.81      6.55 o 
   6   6   8      346.78      349.25      6.13 o 
   7   6   8      150.70      168.23      5.87 o 
   8   6   8      166.62      187.77      6.74 o 
   9   6   8      189.36      164.13      6.50 o 
  10   6   8      245.69      245.18      7.81 o 
  11   6   8      163.39      164.67      8.61 o 
 -10   7   8      190.01      192.52      7.58 o 
  -9   7   8       19.45       18.03      7.21 o 
  -8   7   8      162.66      160.94      6.55 o 
  -7   7   8      517.32      521.35      8.69 o 
  -6   7   8      645.18      665.47      7.89 o 
  -5   7   8      157.67      168.80      6.45 o 
  -4   7   8      354.12      391.60      7.27 o 
  -3   7   8     1315.11     1251.14     10.02 o 
  -2   7   8     1851.22     1811.20     20.85 o 
  -1   7   8      822.93      841.77     10.50 o 
   0   7   8      370.16      326.75      6.61 o 
   1   7   8      846.68      858.71      7.55 o 
   2   7   8     1816.03     1775.42     14.59 o 
   3   7   8     1335.95     1288.91     10.66 o 
   4   7   8      354.16      389.64      6.37 o 
   5   7   8      158.62      171.63      5.77 o 
   6   7   8      655.24      660.14      7.21 o 
   7   7   8      521.20      527.70      6.94 o 
   8   7   8      159.56      152.93      6.85 o 
   9   7   8       20.12       18.38      7.57 o 
  10   7   8      191.85      195.14      7.62 o 
 -10   8   8       84.97       82.51      7.54 o 
  -9   8   8       93.65      110.04      7.08 o 
  -8   8   8      252.78      243.08      6.89 o 
  -7   8   8      318.50      345.17      6.59 o 
  -6   8   8      698.72      672.63     10.66 o 
  -5   8   8      482.84      475.33      7.03 o 
  -4   8   8      265.37      255.77      7.19 o 
  -3   8   8     1592.08     1567.71     18.27 o 
  -2   8   8     1720.54     1724.95     17.42 o 
  -1   8   8      813.53      797.05      9.53 o 
   0   8   8      403.96      380.39      6.87 o 
   1   8   8      790.21      773.94     11.00 o 
   2   8   8     1730.95     1722.44     16.90 o 
   3   8   8     1601.08     1591.34     15.15 o 
   4   8   8      265.62      253.16      6.05 o 
   5   8   8      488.69      478.22      6.41 o 
   6   8   8      701.61      670.93      6.85 o 
   7   8   8      319.37      333.63      6.59 o 
   8   8   8      246.22      237.19      7.65 o 
   9   8   8       94.54      106.82      7.55 o 
  10   8   8       84.59       79.74      7.79 o 
 -10   9   8       58.69       58.29     20.29 o 
  -9   9   8      256.36      262.07      7.69 o 
  -8   9   8      318.96      326.89      6.73 o 
  -7   9   8      161.51      145.91      6.55 o 
  -6   9   8      128.74      143.11      6.27 o 
  -5   9   8      292.27      315.02      6.83 o 
  -4   9   8     1209.32     1179.69     11.26 o 
  -3   9   8      221.44      197.98      6.95 o 
  -2   9   8      104.80      115.87      6.38 o 
  -1   9   8      596.56      583.47      7.38 o 
   0   9   8      885.82      917.81      8.11 o 
   1   9   8      606.44      597.66      8.24 o 
   2   9   8      114.87      129.94      6.49 o 
   3   9   8      237.24      210.95      6.53 o 
   4   9   8     1210.12     1182.82      9.45 o 
   5   9   8      293.36      309.68      6.71 o 
   6   9   8      127.64      148.10      6.14 o 
   7   9   8      159.54      152.15      7.16 o 
   8   9   8      322.41      326.98      7.51 o 
   9   9   8      256.92      265.39      8.37 o 
  10   9   8       58.65       43.89     10.99 o 
  -9  10   8      161.60      161.82      7.87 o 
  -8  10   8      239.84      237.37      7.00 o 
  -7  10   8       84.69       97.00      6.61 o 
  -6  10   8      200.68      214.20      6.73 o 
  -5  10   8      402.09      407.27      7.58 o 
  -4  10   8      365.78      383.74      7.58 o 
  -3  10   8      287.24      285.37      6.78 o 
  -2  10   8      199.71      220.06      6.64 o 
  -1  10   8     1179.80     1121.92      9.43 o 
   0  10   8     1863.33     1794.17     21.35 o 
   1  10   8     1173.68     1117.56     18.48 o 
   2  10   8      204.71      221.69      6.68 o 
   3  10   8      275.64      277.70      7.08 o 
   4  10   8      369.05      388.19      6.52 o 
   5  10   8      414.84      416.53      6.91 o 
   6  10   8      201.72      214.88      7.03 o 
   7  10   8       84.85       92.65      7.34 o 
   8  10   8      239.21      225.73      7.81 o 
   9  10   8      164.13      172.23      7.96 o 
  -9  11   8       77.58       86.50     20.74 o 
  -8  11   8      119.60      131.18      7.32 o 
  -7  11   8      172.25      171.01      6.82 o 
  -6  11   8      264.51      261.67      6.82 o 
  -5  11   8      182.76      179.89      7.47 o 
  -4  11   8       44.84       52.12      7.12 o 
  -3  11   8      452.59      443.34      7.61 o 
  -2  11   8      445.34      451.81      7.66 o 
  -1  11   8      771.39      805.65     10.25 o 
   0  11   8      145.07      138.56      7.19 o 
   1  11   8      773.81      804.18     10.84 o 
   2  11   8      446.31      448.71      7.63 o 
   3  11   8      435.03      434.35      7.65 o 
   4  11   8       47.02       53.31      7.42 o 
   5  11   8      174.71      171.44      6.97 o 
   6  11   8      261.22      246.01      7.84 o 
   7  11   8      170.66      162.77      7.78 o 
   8  11   8      123.76      132.42      8.14 o 
   9  11   8       75.77       76.50     20.07 o 
  -8  12   8       77.49       77.80      8.14 o 
  -7  12   8      371.14      387.69      8.00 o 
  -6  12   8      279.98      270.68      7.28 o 
  -5  12   8       90.16       86.24      7.53 o 
  -4  12   8        9.89       10.92      6.89 o 
  -3  12   8      201.12      216.05      7.02 o 
  -2  12   8      504.06      527.62      7.65 o 
  -1  12   8      346.34      349.63      7.39 o 
   0  12   8       67.72       67.78      7.31 o 
   1  12   8      357.49      350.05      7.80 o 
   2  12   8      510.66      522.19     11.38 o 
   3  12   8      189.29      206.05      7.86 o 
   4  12   8        9.24        9.51      7.58 o 
   5  12   8       88.80       87.37      7.30 o 
   6  12   8      278.37      270.66      8.40 o 
   7  12   8      368.69      398.48     10.78 o 
   8  12   8       78.63       85.12      8.62 o 
  -7  13   8      115.11      111.33      7.70 o 
  -6  13   8      135.37      128.41      7.78 o 
  -5  13   8      191.42      201.17      8.26 o 
  -4  13   8      109.27      130.07      7.77 o 
  -3  13   8      234.74      221.19      7.08 o 
  -2  13   8      302.80      318.98      7.74 o 
  -1  13   8      145.36      136.10      7.27 o 
   0  13   8      217.65      237.26      7.83 o 
   1  13   8      145.80      142.60      8.03 o 
   2  13   8      297.16      306.10      8.31 o 
   3  13   8      234.71      213.91      8.09 o 
   4  13   8      111.96      121.99      7.83 o 
   5  13   8      190.07      200.50      7.60 o 
   6  13   8      138.16      134.57      8.56 o 
   7  13   8      113.80      106.91      8.17 o 
  -6  14   8       52.10       52.25      8.02 o 
  -5  14   8      261.12      251.87      8.51 o 
  -4  14   8      427.98      448.97      8.89 o 
  -3  14   8       92.32       98.14      7.60 o 
  -2  14   8       37.28       38.97      7.55 o 
  -1  14   8      196.33      204.71      7.89 o 
   0  14   8      490.75      508.43      8.90 o 
   1  14   8      197.35      207.95      8.02 o 
   2  14   8       36.29       38.74      8.16 o 
   3  14   8       92.04       97.08      8.19 o 
   4  14   8      421.49      438.79      9.22 o 
   5  14   8      258.66      252.13      7.75 o 
   6  14   8       49.26       51.92      8.69 o 
  -5  15   8      233.93      233.84      9.12 o 
  -4  15   8      164.21      149.04      9.06 o 
  -3  15   8       93.51      107.56      8.07 o 
  -2  15   8       87.85       88.30      8.24 o 
  -1  15   8      123.22      128.32      8.17 o 
   0  15   8      237.60      230.77      8.32 o 
   1  15   8      127.05      137.84      8.04 o 
   2  15   8       87.86       90.31      8.13 o 
   3  15   8       94.74      104.14      8.31 o 
   4  15   8      160.55      139.22      8.43 o 
   5  15   8      237.91      223.91      8.69 o 
  -4  16   8       36.53       34.96      9.48 o 
  -3  16   8      166.91      160.05      9.05 o 
  -2  16   8      127.40      115.99      8.99 o 
  -1  16   8       77.50       76.57      8.89 o 
   0  16   8       17.19       23.22      8.51 o 
   1  16   8       79.27       83.24      8.39 o 
   2  16   8      128.36      118.03      9.03 o 
   3  16   8      169.18      159.87      9.16 o 
   4  16   8       37.44       39.76      9.59 o 
  -1  17   8       77.86       73.85     22.14 o 
   0  17   8       16.93       18.43      9.16 o 
   1  17   8       78.54       63.71     22.38 o 
   1   0   9       95.38       97.94      6.12 o 
   2   0   9     3362.24     3355.45     15.07 o 
   3   0   9        5.19        7.65      5.51 o 
   4   0   9      516.45      542.75      6.95 o 
   5   0   9      270.89      312.92      6.65 o 
   6   0   9     2131.57     2076.21     25.22 o 
   7   0   9      164.72      175.59      6.68 o 
   8   0   9      420.44      427.59      6.82 o 
   9   0   9        1.21        1.43      5.94 o 
  10   0   9      418.07      389.96      7.61 o 
  11   0   9        6.59        4.62      7.10 o 
 -11   1   9      150.42      142.52      8.73 o 
 -10   1   9       80.30       84.51      6.80 o 
  -9   1   9       32.53       37.15      6.09 o 
  -8   1   9      420.07      404.82      6.65 o 
  -7   1   9     1525.84     1547.04     16.63 o 
  -6   1   9      586.16      602.55      6.74 o 
  -5   1   9      368.09      365.81      6.42 o 
  -4   1   9      652.23      620.08      7.04 o 
  -3   1   9     1623.00     1653.89     10.86 o 
  -2   1   9      215.79      199.92      6.50 o 
  -1   1   9     2526.51     2408.16     16.64 o 
   0   1   9     1702.35     1744.03     10.49 o 
   1   1   9     2497.86     2377.09     17.82 o 
   2   1   9      212.90      189.28      5.44 o 
   3   1   9     1594.56     1641.94     14.60 o 
   4   1   9      665.10      644.29      8.25 o 
   5   1   9      372.24      365.40      6.46 o 
   6   1   9      606.23      628.44      6.81 o 
   7   1   9     1525.82     1543.74     10.60 o 
   8   1   9      415.37      402.46      6.86 o 
   9   1   9       31.91       29.42      7.36 o 
  10   1   9       80.62       92.91      7.65 o 
  11   1   9      145.71      146.71      7.28 o 
 -11   2   9        1.56        5.54      8.12 o 
 -10   2   9       75.33       77.07      7.43 o 
  -9   2   9      743.84      761.20     12.83 o 
  -8   2   9       51.42       45.20      6.16 o 
  -7   2   9      265.11      264.55      6.72 o 
  -6   2   9      244.15      256.85      7.16 o 
  -5   2   9     3266.49     3185.85     37.91 o 
  -4   2   9       10.90        7.43      6.00 o 
  -3   2   9      356.42      337.34      6.93 o 
  -2   2   9      183.35      188.07      6.57 o 
  -1   2   9     2289.65     2249.12     10.97 o 
   0   2   9        2.10        0.05      5.46 o 
   1   2   9     2242.25     2199.43     10.02 o 
   2   2   9      173.87      178.82      5.73 o 
   3   2   9      363.54      340.81      5.69 o 
   4   2   9       10.88       13.00      5.34 o 
   5   2   9     3233.65     3197.80     21.46 o 
   6   2   9      243.53      258.61      6.36 o 
   7   2   9      262.75      266.79      6.39 o 
   8   2   9       50.44       45.20      5.95 o 
   9   2   9      734.11      734.59      8.39 o 
  10   2   9       75.39       76.41      7.26 o 
  11   2   9        1.84       10.15      7.04 o 
 -11   3   9       89.78       97.95      8.00 o 
 -10   3   9      181.05      198.61      7.59 o 
  -9   3   9      104.00      111.31      7.20 o 
  -8   3   9      712.00      699.51     10.87 o 
  -7   3   9      217.24      205.95      7.02 o 
  -6   3   9      218.52      246.26      7.08 o 
  -5   3   9      295.95      290.29      6.62 o 
  -4   3   9     3318.27     3219.00     29.70 o 
  -3   3   9      864.03      808.46      8.05 o 
  -2   3   9      243.82      247.42      6.64 o 
  -1   3   9      799.52      799.57      9.82 o 
   0   3   9     3343.16     3242.53     16.55 o 
   1   3   9      758.20      757.16      7.02 o 
   2   3   9      242.53      245.64      5.97 o 
   3   3   9      850.97      801.49      6.63 o 
   4   3   9     3349.25     3234.76     22.52 o 
   5   3   9      295.66      279.22      5.94 o 
   6   3   9      230.08      256.76      5.68 o 
   7   3   9      213.92      202.74      5.85 o 
   8   3   9      683.67      676.14     11.72 o 
   9   3   9      101.96      101.10      6.63 o 
  10   3   9      175.28      186.41      6.83 o 
  11   3   9       90.01       81.87      7.74 o 
 -11   4   9       53.26       58.68      8.50 o 
 -10   4   9      316.97      317.06      8.96 o 
  -9   4   9      146.70      154.46      7.11 o 
  -8   4   9      288.37      302.79      7.26 o 
  -7   4   9       64.51       66.41      5.97 o 
  -6   4   9      829.33      777.44      7.94 o 
  -5   4   9      770.37      790.64      9.94 o 
  -4   4   9       44.87       48.44      6.40 o 
  -3   4   9      387.44      415.23      7.19 o 
  -2   4   9     2771.59     2631.13     21.19 o 
  -1   4   9      715.43      714.41      8.15 o 
   0   4   9       95.79       84.20      6.17 o 
   1   4   9      724.70      716.72      6.69 o 
   2   4   9     2770.61     2607.77     19.03 o 
   3   4   9      396.35      422.22      6.12 o 
   4   4   9       38.56       42.91      5.38 o 
   5   4   9      776.21      797.24      6.55 o 
   6   4   9      815.78      761.54      7.61 o 
   7   4   9       62.13       60.92      5.38 o 
   8   4   9      285.55      300.83      6.92 o 
   9   4   9      146.38      151.99      6.20 o 
  10   4   9      310.88      311.93      7.10 o 
  11   4   9       52.98       50.71      7.59 o 
 -10   5   9       86.59       89.94      7.98 o 
  -9   5   9       19.59       23.21      6.36 o 
  -8   5   9        8.36       16.13      6.56 o 
  -7   5   9      799.47      821.35     14.10 o 
  -6   5   9      169.83      160.46      6.62 o 
  -5   5   9      254.99      241.33      6.83 o 
  -4   5   9      114.35       89.60      6.47 o 
  -3   5   9     3069.62     3014.62     14.62 o 
  -2   5   9      394.63      399.03      7.07 o 
  -1   5   9     1166.42     1214.37     16.26 o 
   0   5   9       21.25       17.14      5.75 o 
   1   5   9     1161.30     1194.05     10.56 o 
   2   5   9      397.90      400.79      5.95 o 
   3   5   9     3046.98     2967.13     21.22 o 
   4   5   9      108.70       85.58      5.40 o 
   5   5   9      260.88      249.39      6.02 o 
   6   5   9      165.48      150.12      5.71 o 
   7   5   9      799.89      816.73      7.66 o 
   8   5   9        7.33        8.87      6.37 o 
   9   5   9       19.40       25.54      6.43 o 
  10   5   9       85.90       93.20      7.04 o 
 -10   6   9      113.36      122.27      8.20 o 
  -9   6   9      407.50      431.12      8.28 o 
  -8   6   9      159.74      156.74      6.77 o 
  -7   6   9       31.74       25.01      6.68 o 
  -6   6   9      362.10      401.94      7.40 o 
  -5   6   9      899.31      852.89      8.92 o 
  -4   6   9      755.10      702.96     13.60 o 
  -3   6   9      505.93      526.43      7.63 o 
  -2   6   9     1539.59     1513.13     11.24 o 
  -1   6   9     1079.26     1032.10     13.65 o 
   0   6   9      150.37      160.49      5.91 o 
   1   6   9     1059.02     1018.06     10.19 o 
   2   6   9     1560.91     1550.34     10.04 o 
   3   6   9      496.84      511.77      6.44 o 
   4   6   9      736.43      686.75      7.28 o 
   5   6   9      897.96      848.72      6.84 o 
   6   6   9      352.86      384.87      5.90 o 
   7   6   9       27.27       23.72      5.70 o 
   8   6   9      157.74      153.58      6.61 o 
   9   6   9      404.39      419.96      7.46 o 
  10   6   9      111.80      123.80      8.03 o 
 -10   7   9      193.30      178.72      8.44 o 
  -9   7   9       55.32       59.17      7.29 o 
  -8   7   9      503.50      526.90      7.58 o 
  -7   7   9        0.48        6.81      6.80 o 
  -6   7   9      203.13      207.81      7.29 o 
  -5   7   9       63.85       60.13      6.09 o 
  -4   7   9     1909.53     1843.58     24.70 o 
  -3   7   9       94.78      110.96      6.52 o 
  -2   7   9       58.13       54.00      6.67 o 
  -1   7   9      248.49      263.08      6.55 o 
   0   7   9     2026.83     1989.29     20.68 o 
   1   7   9      235.67      241.81      6.53 o 
   2   7   9       53.54       54.25      6.28 o 
   3   7   9       95.94      116.81      5.49 o 
   4   7   9     1879.70     1825.40     16.93 o 
   5   7   9       59.52       52.24      5.79 o 
   6   7   9      191.01      203.74      5.95 o 
   7   7   9        0.77        3.54      6.18 o 
   8   7   9      508.63      519.49      7.95 o 
   9   7   9       56.67       56.83      7.62 o 
  10   7   9      195.00      184.18      8.33 o 
 -10   8   9       61.87       66.24      8.01 o 
  -9   8   9      271.72      274.93      8.00 o 
  -8   8   9       60.64       60.33      6.54 o 
  -7   8   9       73.95       73.15      6.41 o 
  -6   8   9      224.39      224.03      7.17 o 
  -5   8   9      748.61      737.60      8.21 o 
  -4   8   9      124.27      116.69      6.92 o 
  -3   8   9      629.80      616.69      7.69 o 
  -2   8   9      642.91      602.81      8.19 o 
  -1   8   9      827.81      869.56     12.35 o 
   0   8   9      101.25      122.36      6.46 o 
   1   8   9      813.80      852.86      7.56 o 
   2   8   9      647.36      621.97      7.23 o 
   3   8   9      636.01      622.99      8.10 o 
   4   8   9      126.15      117.48      5.41 o 
   5   8   9      736.90      714.49      6.88 o 
   6   8   9      233.03      225.49      6.78 o 
   7   8   9       74.38       67.15      6.54 o 
   8   8   9       60.50       53.05      6.79 o 
   9   8   9      273.04      271.79      8.11 o 
  10   8   9       62.91       60.76      8.17 o 
  -9   9   9        4.31       11.60      7.38 o 
  -8   9   9       46.39       57.74      6.90 o 
  -7   9   9      836.32      813.33     10.63 o 
  -6   9   9       97.40       93.33      6.53 o 
  -5   9   9      143.44      139.83      6.93 o 
  -4   9   9      158.09      171.57      7.19 o 
  -3   9   9      881.30      867.13     13.00 o 
  -2   9   9      114.72      117.79      6.56 o 
  -1   9   9     1066.81     1074.50      9.97 o 
   0   9   9       14.24       20.06      6.12 o 
   1   9   9     1088.38     1093.82     11.42 o 
   2   9   9      127.30      131.21      6.33 o 
   3   9   9      884.42      866.51      7.67 o 
   4   9   9      149.82      158.92      6.00 o 
   5   9   9      143.14      139.54      6.45 o 
   6   9   9       94.59       99.32      6.61 o 
   7   9   9      822.88      801.97      8.27 o 
   8   9   9       48.62       58.05      7.93 o 
   9   9   9        4.23        9.22      7.94 o 
  -9  10   9       50.31       44.17      7.97 o 
  -8  10   9      169.43      182.57      7.14 o 
  -7  10   9      106.21      102.62      7.12 o 
  -6  10   9      513.01      515.14      7.70 o 
  -5  10   9      126.64      120.84      7.01 o 
  -4  10   9       83.46       81.52      7.03 o 
  -3  10   9      223.76      193.15      7.23 o 
  -2  10   9     1010.74     1006.69     10.59 o 
  -1  10   9      194.61      219.74      6.78 o 
   0  10   9        5.48        2.72      6.30 o 
   1  10   9      201.35      224.92      6.83 o 
   2  10   9     1021.90     1026.01     10.76 o 
   3  10   9      223.93      202.02      6.70 o 
   4  10   9       91.82       87.33      6.44 o 
   5  10   9      130.98      133.81      6.27 o 
   6  10   9      503.97      493.80      7.23 o 
   7  10   9      105.93      103.95      7.72 o 
   8  10   9      164.93      165.81      7.90 o 
   9  10   9       52.10       42.72      8.40 o 
  -8  11   9      251.22      238.41      7.68 o 
  -7  11   9      192.02      196.62      7.00 o 
  -6  11   9       78.49       75.81      7.13 o 
  -5  11   9       49.57       47.36      7.23 o 
  -4  11   9      266.20      264.42      7.78 o 
  -3  11   9       96.13      114.61      7.74 o 
  -2  11   9        8.61       17.83      6.38 o 
  -1  11   9      293.44      290.66      7.23 o 
   0  11   9     1079.20     1060.29     10.34 o 
   1  11   9      296.85      299.16      7.20 o 
   2  11   9        9.63       14.16      6.82 o 
   3  11   9      100.61      123.73      6.91 o 
   4  11   9      271.41      278.43      6.53 o 
   5  11   9       51.16       42.40      7.16 o 
   6  11   9       80.95       76.55      7.67 o 
   7  11   9      191.09      193.17      8.42 o 
   8  11   9      248.24      241.75      8.52 o 
  -7  12   9        9.77       10.26      7.17 o 
  -6  12   9       25.03       26.96      7.56 o 
  -5  12   9      403.55      406.30      8.28 o 
  -4  12   9      118.87      123.44      7.99 o 
  -3  12   9      264.51      263.14      7.18 o 
  -2  12   9        8.23        6.06      7.04 o 
  -1  12   9      812.69      798.51      9.11 o 
   0  12   9      309.03      304.20      7.72 o 
   1  12   9      811.09      805.44     12.39 o 
   2  12   9        9.39       11.48      7.18 o 
   3  12   9      255.22      254.96      7.91 o 
   4  12   9      114.43      121.04      7.11 o 
   5  12   9      406.66      401.53      8.52 o 
   6  12   9       24.25       22.79      7.47 o 
   7  12   9        9.78       12.86      8.53 o 
  -7  13   9      107.05       92.61      8.11 o 
  -6  13   9      115.90      120.52      8.11 o 
  -5  13   9      129.56      137.02      8.15 o 
  -4  13   9      289.95      298.43      8.21 o 
  -3  13   9      268.17      271.60      7.55 o 
  -2  13   9       74.39       79.59      7.33 o 
  -1  13   9      187.60      189.82      7.73 o 
   0  13   9      436.04      429.33      8.04 o 
   1  13   9      183.00      180.78      8.07 o 
   2  13   9       73.49       71.40      7.56 o 
   3  13   9      259.88      256.11      7.86 o 
   4  13   9      289.52      294.34      8.74 o 
   5  13   9      132.44      137.39      7.64 o 
   6  13   9      116.60      115.58      7.93 o 
   7  13   9      107.20       97.01      8.92 o 
  -6  14   9      375.40      348.19      8.74 o 
  -5  14   9       23.50       29.86      8.43 o 
  -4  14   9       23.44       26.12      8.37 o 
  -3  14   9       59.17       62.23      7.52 o 
  -2  14   9      492.13      509.21      8.65 o 
  -1  14   9       45.84       42.44      7.88 o 
   0  14   9       18.12       25.01      7.83 o 
   1  14   9       46.25       44.47      7.73 o 
   2  14   9      494.86      490.11      8.90 o 
   3  14   9       58.72       65.64      7.64 o 
   4  14   9       22.34       28.09      8.16 o 
   5  14   9       24.87       36.94      7.86 o 
   6  14   9      380.40      340.99      9.95 o 
  -4  15   9      179.97      171.10      9.22 o 
  -3  15   9      316.56      296.69      8.60 o 
  -2  15   9       42.04       41.70      8.33 o 
  -1  15   9      169.32      172.32      8.67 o 
   0  15   9      126.77      119.35      8.56 o 
   1  15   9      167.21      172.53      8.66 o 
   2  15   9       41.86       38.76      8.29 o 
   3  15   9      313.49      294.54      8.38 o 
   4  15   9      179.67      179.71      8.36 o 
  -3  16   9      153.72      151.54      9.57 o 
  -2  16   9       55.88       45.07      8.65 o 
  -1  16   9      210.55      201.52      9.35 o 
   0  16   9        1.08        4.43      8.09 o 
   1  16   9      210.52      200.82      9.23 o 
   2  16   9       55.86       56.68      8.70 o 
   3  16   9      153.81      147.93      9.02 o 
   0   0  10      434.25      484.12      8.85 o 
   1   0  10     1252.43     1229.73      7.71 o 
   2   0  10        5.11        5.93      6.15 o 
   3   0  10      405.31      397.46      6.90 o 
   4   0  10      239.68      228.62      6.33 o 
   5   0  10     2519.28     2459.79     20.04 o 
   6   0  10       25.99       41.57      6.20 o 
   7   0  10      282.76      288.64      6.78 o 
   8   0  10       11.98       20.30      6.54 o 
   9   0  10      846.39      839.10     10.66 o 
  10   0  10        2.51        5.82      7.32 o 
  11   0  10        1.09        8.34      8.07 o 
 -11   1  10      111.51      106.27      9.44 o 
 -10   1  10       70.90       70.18      8.62 o 
  -9   1  10       28.97       40.87      6.64 o 
  -8   1  10      360.63      366.09      6.65 o 
  -7   1  10      360.41      356.30      6.88 o 
  -6   1  10      242.13      251.26      6.58 o 
  -5   1  10      118.17      124.29      6.48 o 
  -4   1  10      641.79      637.23      8.31 o 
  -3   1  10      949.33      957.19      8.09 o 
  -2   1  10      165.92      160.43      6.41 o 
  -1   1  10      423.02      442.65      6.82 o 
   0   1  10     2910.32     2957.77     26.63 o 
   1   1  10      403.97      435.50      6.14 o 
   2   1  10      159.92      146.82      5.96 o 
   3   1  10      926.52      934.64      7.83 o 
   4   1  10      629.85      631.80      7.26 o 
   5   1  10      103.97      113.52      6.25 o 
   6   1  10      239.36      252.76      6.57 o 
   7   1  10      377.89      390.90      6.93 o 
   8   1  10      356.10      369.52      7.04 o 
   9   1  10       29.78       33.32      6.13 o 
  10   1  10       68.34       71.55      7.72 o 
  11   1  10      112.44      112.10      7.97 o 
 -11   2  10       12.69       18.98     13.08 o 
 -10   2  10      289.52      278.96     10.20 o 
  -9   2  10       97.69      107.85      7.83 o 
  -8   2  10      297.03      289.48      7.19 o 
  -7   2  10       31.36       30.12      7.08 o 
  -6   2  10     1338.72     1318.95     19.59 o 
  -5   2  10      427.11      433.02      7.01 o 
  -4   2  10      492.84      475.72      7.31 o 
  -3   2  10      104.11      117.11      6.83 o 
  -2   2  10     3036.91     3178.59     18.65 o 
  -1   2  10      445.16      403.14      6.60 o 
   0   2  10        1.64       12.46      5.81 o 
   1   2  10      446.71      410.87      5.91 o 
   2   2  10     2963.00     3078.76     26.11 o 
   3   2  10      102.03      109.12      5.65 o 
   4   2  10      489.26      465.19      6.14 o 
   5   2  10      437.92      440.02      6.16 o 
   6   2  10     1384.07     1378.77      8.34 o 
   7   2  10       33.06       33.15      6.17 o 
   8   2  10      300.33      291.56      6.62 o 
   9   2  10       98.64      107.09      6.97 o 
  10   2  10      288.20      288.74      7.86 o 
  11   2  10       12.20       16.62      8.53 o 
 -10   3  10       33.88       35.70      7.92 o 
  -9   3  10        1.32        4.99      7.07 o 
  -8   3  10      118.23      113.90      6.67 o 
  -7   3  10      920.50      914.35     12.21 o 
  -6   3  10       50.36       48.74      6.44 o 
  -5   3  10      469.55      465.60      7.05 o 
  -4   3  10      791.68      802.83      7.88 o 
  -3   3  10     1441.65     1432.09      9.16 o 
  -2   3  10       95.47       98.81      6.68 o 
  -1   3  10      999.47      996.19      7.66 o 
   0   3  10       43.62       47.80      5.72 o 
   1   3  10      967.42      951.14     11.12 o 
   2   3  10       86.53       89.25      5.75 o 
   3   3  10     1453.87     1428.15      9.55 o 
   4   3  10      801.20      806.51      7.31 o 
   5   3  10      483.59      474.63      6.03 o 
   6   3  10       51.20       48.38      5.82 o 
   7   3  10      930.26      916.13      6.75 o 
   8   3  10      116.92      116.03      6.15 o 
   9   3  10        1.91        1.53      7.00 o 
  10   3  10       36.38       48.63      7.25 o 
 -10   4  10       63.24       59.85      8.05 o 
  -9   4  10      499.91      499.21      8.28 o 
  -8   4  10      114.74      111.90      6.58 o 
  -7   4  10       50.53       60.24      6.72 o 
  -6   4  10      388.86      364.05      7.21 o 
  -5   4  10     1483.97     1413.72     18.21 o 
  -4   4  10      240.69      236.81      6.81 o 
  -3   4  10      768.98      794.82      8.12 o 
  -2   4  10      756.71      734.05      9.65 o 
  -1   4  10     1383.76     1372.01     16.87 o 
   0   4  10      571.56      516.29      6.77 o 
   1   4  10     1416.08     1388.28     12.32 o 
   2   4  10      756.35      735.38      6.57 o 
   3   4  10      766.54      786.64      7.54 o 
   4   4  10      240.42      238.58      5.79 o 
   5   4  10     1512.73     1451.05     10.29 o 
   6   4  10      395.84      369.49      5.97 o 
   7   4  10       50.61       53.12      5.66 o 
   8   4  10      115.99      109.75      6.04 o 
   9   4  10      495.85      490.58      9.31 o 
  10   4  10       63.33       62.68      7.36 o 
 -10   5  10      225.47      210.54      8.37 o 
  -9   5  10       56.93       67.78      6.83 o 
  -8   5  10      509.17      506.33      8.35 o 
  -7   5  10       21.20       26.26      6.52 o 
  -6   5  10      309.06      299.97      7.20 o 
  -5   5  10       63.20       62.01      6.22 o 
  -4   5  10     2860.97     2833.44     26.45 o 
  -3   5  10      159.14      175.15      6.79 o 
  -2   5  10      161.07      166.19      6.78 o 
  -1   5  10       82.71       86.24      6.72 o 
   0   5  10     2658.75     2536.03     24.16 o 
   1   5  10       84.47       82.14      5.43 o 
   2   5  10      163.62      172.16      5.70 o 
   3   5  10      164.13      180.85      5.62 o 
   4   5  10     2881.79     2839.05     20.63 o 
   5   5  10       58.35       54.72      5.69 o 
   6   5  10      315.25      300.30      6.00 o 
   7   5  10       21.51       23.30      6.10 o 
   8   5  10      510.21      494.72      7.39 o 
   9   5  10       54.20       67.18      6.94 o 
  10   5  10      224.82      206.45      7.44 o 
 -10   6  10      192.02      192.00      9.22 o 
  -9   6  10      255.13      245.54      7.53 o 
  -8   6  10      119.30      124.06      7.03 o 
  -7   6  10       31.56       35.44      7.30 o 
  -6   6  10      372.79      393.91      7.41 o 
  -5   6  10      647.43      619.48     11.44 o 
  -4   6  10       33.88       35.99      6.86 o 
  -3   6  10      258.61      266.15      6.96 o 
  -2   6  10     1522.27     1480.54     12.49 o 
  -1   6  10      800.75      771.40      8.56 o 
   0   6  10      174.72      164.78      6.16 o 
   1   6  10      823.73      818.56      7.60 o 
   2   6  10     1524.34     1496.51     11.23 o 
   3   6  10      264.25      268.11      5.97 o 
   4   6  10       39.49       48.59      5.68 o 
   5   6  10      651.77      608.54      8.10 o 
   6   6  10      376.46      399.52      6.31 o 
   7   6  10       34.47       31.30      6.10 o 
   8   6  10      120.66      118.19      7.01 o 
   9   6  10      258.23      247.84      7.23 o 
  10   6  10      198.64      201.43      7.58 o 
 -10   7  10       11.46       25.53     20.35 o 
  -9   7  10       25.59       21.16      7.12 o 
  -8   7  10        9.35       18.40      6.87 o 
  -7   7  10      841.11      854.44     10.90 o 
  -6   7  10       67.35       59.15      6.83 o 
  -5   7  10      373.50      377.16      7.47 o 
  -4   7  10       53.44       43.31      6.75 o 
  -3   7  10     1710.93     1689.85     14.25 o 
  -2   7  10      151.42      160.80      6.57 o 
  -1   7  10     1217.88     1147.57     18.43 o 
   0   7  10      142.77      160.16      6.35 o 
   1   7  10     1216.05     1169.78     11.12 o 
   2   7  10      154.92      163.93      5.79 o 
   3   7  10     1722.40     1692.10     22.51 o 
   4   7  10       53.36       35.26      5.78 o 
   5   7  10      371.21      368.01      6.11 o 
   6   7  10       71.28       69.12      5.87 o 
   7   7  10      841.27      833.50      7.64 o 
   8   7  10        8.23       18.68      6.67 o 
   9   7  10       26.21       31.83      6.91 o 
  10   7  10       11.24       21.30     20.38 o 
  -9   8  10      128.50      113.09      7.86 o 
  -8   8  10      150.66      157.75      7.19 o 
  -7   8  10       78.50       85.78      7.50 o 
  -6   8  10      436.04      436.76      7.49 o 
  -5   8  10      176.25      194.43      7.53 o 
  -4   8  10      196.82      183.75      7.14 o 
  -3   8  10      256.19      232.96      7.35 o 
  -2   8  10     1301.38     1183.28     15.02 o 
  -1   8  10      397.93      393.14      6.85 o 
   0   8  10       37.14       44.68      6.25 o 
   1   8  10      417.03      416.02      7.03 o 
   2   8  10     1315.10     1218.68      8.69 o 
   3   8  10      260.63      240.27      6.04 o 
   4   8  10      208.37      199.47      6.07 o 
   5   8  10      168.57      185.51      5.92 o 
   6   8  10      424.66      419.53      6.64 o 
   7   8  10       77.64       85.55      6.68 o 
   8   8  10      153.56      154.35      6.94 o 
   9   8  10      130.24      116.60      8.28 o 
  -9   9  10       11.55       10.30      8.19 o 
  -8   9  10      432.45      462.67     11.10 o 
  -7   9  10       64.51       67.98      7.54 o 
  -6   9  10       87.20       85.49      7.36 o 
  -5   9  10       69.22       72.26      6.72 o 
  -4   9  10      696.15      658.46      9.78 o 
  -3   9  10      307.87      291.12      7.51 o 
  -2   9  10       17.26       14.20      6.87 o 
  -1   9  10       72.40       66.04      6.35 o 
   0   9  10     2571.89     2537.76     31.06 o 
   1   9  10       75.65       61.91      6.44 o 
   2   9  10       17.81       15.27      5.98 o 
   3   9  10      315.66      296.84      6.27 o 
   4   9  10      693.16      667.25      6.92 o 
   5   9  10       69.45       67.79      6.23 o 
   6   9  10       86.32       93.81      6.76 o 
   7   9  10       69.30       73.17      6.80 o 
   8   9  10      434.45      452.03      9.21 o 
   9   9  10       11.60       17.20      8.11 o 
  -8  10  10        7.43       10.28      7.92 o 
  -7  10  10       28.16       26.66      7.31 o 
  -6  10  10      100.33      108.40      7.26 o 
  -5  10  10      497.98      504.73      8.02 o 
  -4  10  10       11.83       17.53      7.02 o 
  -3  10  10      318.20      296.11      7.58 o 
  -2  10  10       89.96       98.57      6.49 o 
  -1  10  10      786.87      763.06      9.03 o 
   0  10  10       12.17       17.68      6.64 o 
   1  10  10      814.91      795.23      8.25 o 
   2  10  10       89.11       94.54      6.59 o 
   3  10  10      321.51      302.24      6.46 o 
   4  10  10       12.91       10.54      5.86 o 
   5  10  10      496.49      506.23      7.08 o 
   6  10  10      100.90      112.79      7.27 o 
   7  10  10       28.65       30.81      7.38 o 
   8  10  10        8.36        4.91      7.45 o 
  -8  11  10      103.04      103.69      7.72 o 
  -7  11  10      442.26      461.80      8.28 o 
  -6  11  10       90.55       89.58      7.38 o 
  -5  11  10      117.00      118.27      7.62 o 
  -4  11  10      323.97      294.19      7.94 o 
  -3  11  10      272.63      278.03      8.21 o 
  -2  11  10      132.28      119.85      6.80 o 
  -1  11  10      480.44      488.24      7.76 o 
   0  11  10      772.32      733.51      8.64 o 
   1  11  10      479.35      486.59      7.77 o 
   2  11  10      130.71      122.70      6.99 o 
   3  11  10      274.65      275.94      7.12 o 
   4  11  10      321.49      298.72      6.63 o 
   5  11  10      115.60      115.84      7.24 o 
   6  11  10       87.39       78.89      7.98 o 
   7  11  10      440.64      452.81      8.55 o 
   8  11  10      102.36      102.74      8.92 o 
  -7  12  10       31.35       27.38      7.68 o 
  -6  12  10      427.64      418.73      9.27 o 
  -5  12  10        0.86        0.39      8.37 o 
  -4  12  10       50.78       64.18      8.29 o 
  -3  12  10        0.81        4.40      7.80 o 
  -2  12  10      962.20      946.86     10.83 o 
  -1  12  10        1.87        2.18      6.89 o 
   0  12  10        7.16       16.28      6.89 o 
   1  12  10        2.29        4.76      6.64 o 
   2  12  10      939.28      899.54     14.36 o 
   3  12  10        0.87       -2.17      7.26 o 
   4  12  10       50.07       64.18      7.41 o 
   5  12  10        1.06       11.76      7.82 o 
   6  12  10      434.87      426.28      8.64 o 
   7  12  10       30.87       25.18      7.92 o 
  -6  13  10       29.23       26.22      8.14 o 
  -5  13  10       37.04       34.73      8.05 o 
  -4  13  10      351.50      375.91      8.63 o 
  -3  13  10      190.07      190.38      8.06 o 
  -2  13  10       37.17       32.29      7.54 o 
  -1  13  10      262.09      266.99      7.69 o 
   0  13  10      294.45      299.10      8.18 o 
   1  13  10      264.17      268.57      7.74 o 
   2  13  10       36.52       37.05      8.18 o 
   3  13  10      180.35      182.59      7.98 o 
   4  13  10      349.61      372.05      7.80 o 
   5  13  10       38.23       36.32      8.28 o 
   6  13  10       28.47       23.94      8.83 o 
  -5  14  10      349.11      318.05      9.24 o 
  -4  14  10       36.90       32.76      8.55 o 
  -3  14  10      220.32      224.48      8.70 o 
  -2  14  10       21.02       19.33      7.39 o 
  -1  14  10      315.14      317.22      8.21 o 
   0  14  10       45.58       37.70      7.60 o 
   1  14  10      311.93      298.26     10.29 o 
   2  14  10       19.80       21.07      8.30 o 
   3  14  10      219.11      225.00      8.78 o 
   4  14  10       36.97       31.87      8.01 o 
   5  14  10      351.71      313.18      9.05 o 
  -4  15  10      245.11      228.18     14.88 o 
  -3  15  10       72.31       72.56      9.20 o 
  -2  15  10       13.49       10.46      8.15 o 
  -1  15  10       19.79       19.21      8.17 o 
   0  15  10      227.98      223.52      9.17 o 
   1  15  10       20.81       21.43      8.31 o 
   2  15  10       13.89       20.95      8.89 o 
   3  15  10       73.96       81.79      9.03 o 
   4  15  10      252.64      248.98     13.37 o 
  -1  16  10       23.61       25.18     12.32 o 
   0  16  10        0.35        0.81      9.06 o 
   1  16  10       22.96       25.57     12.03 o 
   1   0  11     1785.48     1727.68      8.66 o 
   2   0  11     2283.79     2185.62     17.01 o 
   3   0  11      630.07      637.17      7.05 o 
   4   0  11      653.00      652.10      7.66 o 
   5   0  11       11.97       15.23      6.36 o 
   6   0  11     1613.60     1565.34     17.01 o 
   7   0  11      263.23      272.43      7.03 o 
   8   0  11      157.55      153.55      6.89 o 
   9   0  11       55.55       61.65      6.70 o 
  10   0  11      116.41      112.66      8.85 o 
 -10   1  11       90.45       96.74     10.06 o 
  -9   1  11       76.62       82.92      7.94 o 
  -8   1  11      213.44      219.95      8.05 o 
  -7   1  11      335.18      340.34      7.63 o 
  -6   1  11      495.78      486.21      7.87 o 
  -5   1  11      567.75      544.60     10.92 o 
  -4   1  11      776.34      746.84     11.37 o 
  -3   1  11      889.77      884.62      8.31 o 
  -2   1  11     1180.79     1164.86      8.19 o 
  -1   1  11      688.32      636.78      7.58 o 
   0   1  11      944.01      886.53      7.25 o 
   1   1  11      688.81      643.43      7.12 o 
   2   1  11     1169.41     1172.05      7.71 o 
   3   1  11      894.68      885.08     11.11 o 
   4   1  11      754.64      709.48      8.70 o 
   5   1  11      598.31      576.70      8.03 o 
   6   1  11      493.52      486.06      7.03 o 
   7   1  11      330.95      337.53      7.15 o 
   8   1  11      213.52      225.34      6.78 o 
   9   1  11       76.47       85.84      7.54 o 
  10   1  11       89.44      101.25      8.83 o 
 -10   2  11       50.45       56.13      8.58 o 
  -9   2  11      494.46      512.13      8.36 o 
  -8   2  11      256.95      264.52      8.16 o 
  -7   2  11      113.40       99.03      7.48 o 
  -6   2  11      228.25      232.79      7.61 o 
  -5   2  11      816.41      821.80     11.96 o 
  -4   2  11     1305.30     1295.71     13.02 o 
  -3   2  11      748.78      696.96      7.51 o 
  -2   2  11       37.56       52.86      6.36 o 
  -1   2  11     1604.03     1478.70     12.34 o 
   0   2  11     1321.32     1285.12     10.34 o 
   1   2  11     1553.10     1430.96     16.32 o 
   2   2  11       41.93       62.98      5.70 o 
   3   2  11      726.19      675.62      6.77 o 
   4   2  11     1305.95     1272.18     14.84 o 
   5   2  11      840.55      825.61      6.87 o 
   6   2  11      243.08      249.73      5.55 o 
   7   2  11      113.85       99.14      6.00 o 
   8   2  11      252.28      252.80      6.58 o 
   9   2  11      481.60      481.38      8.38 o 
  10   2  11       48.82       57.94      8.01 o 
 -10   3  11       86.37       92.20      8.07 o 
  -9   3  11      184.46      195.35      8.27 o 
  -8   3  11      272.83      277.96      7.63 o 
  -7   3  11       45.71       53.67      7.21 o 
  -6   3  11      108.28      115.42      6.87 o 
  -5   3  11      557.77      524.65      7.51 o 
  -4   3  11     1149.66     1156.23     13.38 o 
  -3   3  11      736.37      734.62      7.63 o 
  -2   3  11      181.39      172.77      6.57 o 
  -1   3  11     1280.43     1233.68      8.90 o 
   0   3  11     2791.17     2766.50     22.50 o 
   1   3  11     1274.58     1222.95     10.12 o 
   2   3  11      177.03      162.07      5.90 o 
   3   3  11      727.07      732.48      8.90 o 
   4   3  11     1145.79     1145.28     14.55 o 
   5   3  11      574.29      543.49      6.62 o 
   6   3  11      103.41      111.31      5.35 o 
   7   3  11       44.12       52.83      5.88 o 
   8   3  11      271.85      268.31      6.54 o 
   9   3  11      180.32      187.60      7.03 o 
  10   3  11       84.72       88.11      7.19 o 
 -10   4  11      186.17      191.51      8.05 o 
  -9   4  11      122.82      129.83      7.91 o 
  -8   4  11      120.55      132.39      7.71 o 
  -7   4  11      339.57      325.17      7.16 o 
  -6   4  11      523.88      517.34      7.56 o 
  -5   4  11      489.37      485.06      7.15 o 
  -4   4  11      212.78      222.29      7.13 o 
  -3   4  11      752.23      742.66      8.11 o 
  -2   4  11     1499.03     1413.80     14.63 o 
  -1   4  11      688.15      762.63      7.78 o 
   0   4  11      575.69      606.52      7.18 o 
   1   4  11      679.72      747.74      8.99 o 
   2   4  11     1488.40     1413.75     12.59 o 
   3   4  11      745.53      739.04      6.53 o 
   4   4  11      219.91      233.87      5.88 o 
   5   4  11      503.40      497.56      6.34 o 
   6   4  11      531.95      525.00      6.61 o 
   7   4  11      343.56      333.17      6.21 o 
   8   4  11      118.11      124.83      6.16 o 
   9   4  11      120.16      120.77      7.03 o 
  10   4  11      185.44      179.15      8.16 o 
 -10   5  11       87.62       87.60      7.98 o 
  -9   5  11       51.25       54.72      7.83 o 
  -8   5  11      110.20      110.46      7.77 o 
  -7   5  11      471.75      466.07      8.01 o 
  -6   5  11      389.13      407.17      8.65 o 
  -5   5  11      251.73      244.06      6.94 o 
  -4   5  11      180.31      164.93      6.72 o 
  -3   5  11      953.90      953.52      8.59 o 
  -2   5  11      948.80      948.97     16.44 o 
  -1   5  11      707.94      720.28      8.00 o 
   0   5  11        0.03        6.01      6.05 o 
   1   5  11      726.20      729.73      8.39 o 
   2   5  11      958.24      956.15      8.69 o 
   3   5  11      939.23      937.32      7.80 o 
   4   5  11      178.35      162.85      5.77 o 
   5   5  11      251.93      241.86      5.98 o 
   6   5  11      396.21      421.75      6.25 o 
   7   5  11      457.67      452.92      6.65 o 
   8   5  11      107.79      112.88      6.10 o 
   9   5  11       52.66       55.48      7.22 o 
  10   5  11       88.24       91.49      7.86 o 
  -9   6  11      114.03      101.32      7.68 o 
  -8   6  11      187.75      210.91      7.97 o 
  -7   6  11      157.82      156.71      7.45 o 
  -6   6  11      294.33      297.48      7.56 o 
  -5   6  11      266.82      288.49      7.15 o 
  -4   6  11      564.53      592.62      8.14 o 
  -3   6  11      734.04      683.28      8.18 o 
  -2   6  11      747.38      787.80      9.67 o 
  -1   6  11      495.06      483.50      7.57 o 
   0   6  11      858.35      830.13      9.18 o 
   1   6  11      514.42      500.04      6.25 o 
   2   6  11      731.09      766.07      6.78 o 
   3   6  11      726.72      673.56     10.59 o 
   4   6  11      559.30      583.92      7.86 o 
   5   6  11      254.78      265.12      6.26 o 
   6   6  11      290.66      292.99      6.27 o 
   7   6  11      160.12      168.32      5.99 o 
   8   6  11      192.67      208.33      7.15 o 
   9   6  11      119.58      113.47      7.41 o 
  -9   7  11      156.95      138.79      8.05 o 
  -8   7  11      290.86      300.00      8.21 o 
  -7   7  11       22.18       31.45      7.22 o 
  -6   7  11      147.58      157.17      7.46 o 
  -5   7  11      362.87      363.95      7.72 o 
  -4   7  11      738.75      743.72      8.00 o 
  -3   7  11       95.19      101.84      7.14 o 
  -2   7  11       47.06       47.62      6.88 o 
  -1   7  11      386.18      393.46      7.26 o 
   0   7  11     1529.29     1562.99     18.89 o 
   1   7  11      374.10      390.05      6.22 o 
   2   7  11       43.99       44.44      5.64 o 
   3   7  11       86.07       99.07      5.99 o 
   4   7  11      729.14      714.22     11.90 o 
   5   7  11      354.46      362.76      6.54 o 
   6   7  11      146.76      156.83      6.22 o 
   7   7  11       22.69       24.34      6.21 o 
   8   7  11      293.30      299.41      7.38 o 
   9   7  11      160.32      156.17      7.16 o 
  -9   8  11      149.13      146.73      8.14 o 
  -8   8  11       95.38       87.68      7.79 o 
  -7   8  11      102.30      115.40      7.88 o 
  -6   8  11      165.49      156.17      7.42 o 
  -5   8  11      278.38      291.66      7.59 o 
  -4   8  11      300.05      321.14      7.92 o 
  -3   8  11      270.08      293.80      7.36 o 
  -2   8  11      280.86      272.08      7.33 o 
  -1   8  11      488.97      474.38      9.51 o 
   0   8  11      179.85      203.33      6.57 o 
   1   8  11      509.99      495.42      7.16 o 
   2   8  11      287.43      279.14      6.00 o 
   3   8  11      274.66      297.30      6.29 o 
   4   8  11      293.09      307.10      7.07 o 
   5   8  11      266.18      275.27      6.46 o 
   6   8  11      160.65      143.60      6.41 o 
   7   8  11       99.61      104.96      6.85 o 
   8   8  11       99.60       84.87      7.25 o 
   9   8  11      151.98      151.76      7.26 o 
  -8   9  11       80.46       85.66      8.15 o 
  -7   9  11      343.28      355.79      8.11 o 
  -6   9  11      308.38      321.45      8.23 o 
  -5   9  11      156.58      163.64      7.68 o 
  -4   9  11      116.83      124.25      7.58 o 
  -3   9  11      260.24      252.90      7.51 o 
  -2   9  11      247.47      262.25      7.53 o 
  -1   9  11      331.56      325.53      6.97 o 
   0   9  11      165.98      180.41      6.51 o 
   1   9  11      330.94      322.85      6.95 o 
   2   9  11      259.93      280.86      6.34 o 
   3   9  11      262.25      258.03      6.26 o 
   4   9  11      117.31      121.93      6.39 o 
   5   9  11      154.81      161.43      6.70 o 
   6   9  11      302.17      308.21      6.97 o 
   7   9  11      340.85      362.78      7.54 o 
   8   9  11       78.17       87.85      7.51 o 
  -8  10  11      112.14      107.62      8.61 o 
  -7  10  11      191.87      178.05      7.96 o 
  -6  10  11      257.20      263.28      8.21 o 
  -5  10  11        9.66       14.83      7.48 o 
  -4  10  11       44.75       48.83      7.00 o 
  -3  10  11      276.30      287.53      7.78 o 
  -2  10  11      668.76      684.18      8.54 o 
  -1  10  11      162.26      155.69      6.85 o 
   0  10  11       18.17       26.72      6.58 o 
   1  10  11      163.13      150.25      6.80 o 
   2  10  11      680.57      707.70      7.73 o 
   3  10  11      286.85      291.34      6.61 o 
   4  10  11       43.99       46.56      6.19 o 
   5  10  11       10.70       18.96      6.11 o 
   6  10  11      256.50      268.44      7.57 o 
   7  10  11      186.78      187.39      7.66 o 
   8  10  11      113.48       95.22      8.58 o 
  -7  11  11      131.51      137.42      8.87 o 
  -6  11  11       66.78       72.78      7.68 o 
  -5  11  11      115.22      126.48      7.77 o 
  -4  11  11      371.35      370.68      8.07 o 
  -3  11  11      232.34      234.22      7.95 o 
  -2  11  11       90.81       99.86      7.86 o 
  -1  11  11      158.09      165.50      7.23 o 
   0  11  11      544.98      555.51      7.84 o 
   1  11  11      150.85      158.19      7.32 o 
   2  11  11       96.22      106.25      6.92 o 
   3  11  11      225.40      235.24      6.87 o 
   4  11  11      370.73      376.33      7.30 o 
   5  11  11      119.30      135.53      7.40 o 
   6  11  11       67.55       69.27      7.52 o 
   7  11  11      128.51      133.58      8.78 o 
  -6  12  11       94.27       91.62      8.12 o 
  -5  12  11      288.67      295.94      9.10 o 
  -4  12  11      173.63      196.05      9.11 o 
  -3  12  11      105.03      103.14      8.31 o 
  -2  12  11        7.07       11.06      8.41 o 
  -1  12  11      269.78      269.05      7.75 o 
   0  12  11      343.62      383.80      7.81 o 
   1  12  11      261.55      264.80      7.56 o 
   2  12  11        6.21       10.64      7.67 o 
   3  12  11      104.01      101.71      7.11 o 
   4  12  11      174.14      196.36      7.22 o 
   5  12  11      292.69      285.83      8.53 o 
   6  12  11       94.77       93.14      8.81 o 
  -5  13  11      156.02      154.26      8.61 o 
  -4  13  11      111.87      118.80      9.08 o 
  -3  13  11      117.79      124.79      8.91 o 
  -2  13  11      186.71      201.07      8.29 o 
  -1  13  11      177.42      178.04      8.23 o 
   0  13  11      260.66      264.60      8.03 o 
   1  13  11      175.29      186.26      8.63 o 
   2  13  11      184.74      195.16      8.38 o 
   3  13  11      116.46      117.49      7.27 o 
   4  13  11      114.20      122.19      8.12 o 
   5  13  11      158.55      150.68      8.42 o 
  -4  14  11       14.30       13.36      8.92 o 
  -3  14  11      123.42      118.09      9.12 o 
  -2  14  11      337.60      335.81      8.73 o 
  -1  14  11       67.21       82.62      8.39 o 
   0  14  11        2.61        5.05      7.97 o 
   1  14  11       66.91       73.43      8.66 o 
   2  14  11      328.22      309.61     10.45 o 
   3  14  11      120.41      112.01      9.03 o 
   4  14  11       14.74       11.30      8.20 o 
  -2  15  11      107.19      116.07      9.06 o 
  -1  15  11      113.10      118.19      9.32 o 
   0  15  11        9.74       23.77      8.51 o 
   1  15  11      110.25      110.86      8.75 o 
   2  15  11      105.85      116.41      9.02 o 
   0   0  12     1430.34     1541.98     22.06 o 
   1   0  12      453.17      479.08      6.79 o 
   2   0  12       16.01       14.05      6.07 o 
   3   0  12        1.10        2.83      6.73 o 
   4   0  12     1625.22     1612.11      9.59 o 
   5   0  12      124.39      134.96      6.75 o 
   6   0  12       49.08       59.79      6.80 o 
   7   0  12       11.03        7.74      6.54 o 
   8   0  12      438.12      458.27      7.89 o 
   9   0  12       69.92       77.54      7.77 o 
  10   0  12      129.83      127.12      8.53 o 
 -10   1  12      106.30      111.42      9.32 o 
  -9   1  12      234.20      235.64      8.93 o 
  -8   1  12      116.07      135.04      8.22 o 
  -7   1  12       29.90       33.65      7.26 o 
  -6   1  12      136.34      147.52      7.58 o 
  -5   1  12      821.45      867.23     10.85 o 
  -4   1  12      482.41      479.77      8.00 o 
  -3   1  12      348.88      358.62      6.91 o 
  -2   1  12     1127.06     1131.73      9.19 o 
  -1   1  12      973.41      946.36      7.53 o 
   0   1  12      232.69      252.61      6.27 o 
   1   1  12      961.79      926.38      9.40 o 
   2   1  12     1099.67     1084.15      7.75 o 
   3   1  12      349.57      356.72      6.74 o 
   4   1  12      493.78      501.52      6.43 o 
   5   1  12      817.16      874.13      7.51 o 
   6   1  12      155.24      170.85      6.49 o 
   7   1  12       33.85       43.22      6.60 o 
   8   1  12      111.86      117.68      6.68 o 
   9   1  12      234.44      242.56      8.05 o 
  10   1  12      103.32      109.02      7.41 o 
 -10   2  12       37.24       37.22      8.93 o 
  -9   2  12        3.27        9.98      8.53 o 
  -8   2  12       78.39       83.14      7.19 o 
  -7   2  12      612.24      621.88      9.84 o 
  -6   2  12      183.74      189.51      7.63 o 
  -5   2  12      158.35      164.70      7.14 o 
  -4   2  12       52.85       53.51      6.56 o 
  -3   2  12     1496.26     1534.00     13.14 o 
  -2   2  12      227.18      217.74      6.62 o 
  -1   2  12     1194.38     1198.80      8.22 o 
   0   2  12       44.49       60.11      6.02 o 
   1   2  12     1186.92     1192.37     14.08 o 
   2   2  12      232.10      218.44      6.49 o 
   3   2  12     1443.74     1483.33     20.53 o 
   4   2  12       55.10       54.02      5.79 o 
   5   2  12      169.30      170.16      6.06 o 
   6   2  12      185.93      193.14      6.38 o 
   7   2  12      614.05      643.58      7.48 o 
   8   2  12       79.62       86.72      6.37 o 
   9   2  12        3.73        8.77      6.89 o 
  10   2  12       37.87       40.43      7.20 o 
 -10   3  12      138.60      149.49     13.72 o 
  -9   3  12       66.52       72.69      7.66 o 
  -8   3  12      245.41      267.47      8.17 o 
  -7   3  12       78.02       84.88      7.78 o 
  -6   3  12      551.16      547.37      8.16 o 
  -5   3  12      215.60      204.84      7.04 o 
  -4   3  12       13.26       24.68      6.43 o 
  -3   3  12      258.68      247.06      6.69 o 
  -2   3  12     1394.49     1409.22     14.49 o 
  -1   3  12      231.38      250.10      6.75 o 
   0   3  12       56.01       55.91      6.07 o 
   1   3  12      238.36      256.51      6.06 o 
   2   3  12     1382.04     1388.07      9.86 o 
   3   3  12      262.37      245.38      6.19 o 
   4   3  12       11.25       19.67      5.99 o 
   5   3  12      218.11      214.57      5.97 o 
   6   3  12      566.76      562.13      6.77 o 
   7   3  12       81.65       85.55      6.33 o 
   8   3  12      244.64      264.62      6.67 o 
   9   3  12       66.25       74.24      7.24 o 
  10   3  12      137.29      145.93     11.93 o 
  -9   4  12       53.99       52.67      8.11 o 
  -8   4  12      340.51      351.28      8.25 o 
  -7   4  12      155.21      164.12      7.73 o 
  -6   4  12      103.71      109.31      7.03 o 
  -5   4  12       87.30       79.93      6.84 o 
  -4   4  12     1140.73     1169.46      8.63 o 
  -3   4  12      250.30      267.78      7.03 o 
  -2   4  12       14.45       20.97      6.32 o 
  -1   4  12      272.71      276.54      6.70 o 
   0   4  12     2184.62     2080.92     18.96 o 
   1   4  12      259.34      260.52      6.36 o 
   2   4  12       16.73       23.21      5.87 o 
   3   4  12      235.68      248.82      6.35 o 
   4   4  12     1144.52     1172.53      7.77 o 
   5   4  12       93.49       86.90      6.02 o 
   6   4  12      102.80      106.78      6.00 o 
   7   4  12      160.17      164.71      6.20 o 
   8   4  12      335.07      350.55      6.84 o 
   9   4  12       56.23       57.93      6.96 o 
  -9   5  12      340.13      369.44      9.10 o 
  -8   5  12       81.75       84.66      7.67 o 
  -7   5  12       74.66       68.81      7.01 o 
  -6   5  12       75.67       72.00      6.69 o 
  -5   5  12     1039.67     1018.07      8.84 o 
  -4   5  12      206.01      199.34      7.21 o 
  -3   5  12      231.44      244.02      7.31 o 
  -2   5  12       77.41       84.46      7.10 o 
  -1   5  12     1214.96     1253.69     14.68 o 
   0   5  12      276.08      281.60      6.42 o 
   1   5  12     1222.78     1254.31     11.31 o 
   2   5  12       83.53       83.88      5.90 o 
   3   5  12      219.36      227.10      5.81 o 
   4   5  12      207.99      209.74      6.11 o 
   5   5  12     1058.90     1014.16      7.48 o 
   6   5  12       73.78       66.47      6.13 o 
   7   5  12       75.34       77.70      6.49 o 
   8   5  12       85.84       94.61      6.81 o 
   9   5  12      340.50      357.66      7.56 o 
  -9   6  12       40.68       40.58      8.25 o 
  -8   6  12      130.24      143.15      8.00 o 
  -7   6  12      382.63      390.36      8.28 o 
  -6   6  12      159.01      162.17      7.36 o 
  -5   6  12      317.43      291.30      7.35 o 
  -4   6  12      336.40      342.07      7.70 o 
  -3   6  12      725.96      723.48      8.19 o 
  -2   6  12      299.67      320.21      7.14 o 
  -1   6  12      472.57      487.63      7.60 o 
   0   6  12      364.84      353.40      6.72 o 
   1   6  12      493.28      503.22      6.80 o 
   2   6  12      302.87      322.87      6.17 o 
   3   6  12      734.89      730.14      6.96 o 
   4   6  12      333.00      339.16      6.35 o 
   5   6  12      316.32      295.99      6.37 o 
   6   6  12      157.09      159.87      6.48 o 
   7   6  12      379.26      381.71      6.98 o 
   8   6  12      127.91      136.65      6.50 o 
   9   6  12       43.70       39.80      7.34 o 
  -9   7  12       18.21       21.28     15.91 o 
  -8   7  12       90.76       97.85      8.50 o 
  -7   7  12      114.85       96.26      8.08 o 
  -6   7  12      633.52      651.23     12.28 o 
  -5   7  12        1.93        6.37      7.35 o 
  -4   7  12       51.01       56.81      7.01 o 
  -3   7  12       62.89       70.66      7.02 o 
  -2   7  12     1100.61     1037.95     12.45 o 
  -1   7  12      183.77      162.62      6.74 o 
   0   7  12       35.27       32.04      6.88 o 
   1   7  12      179.75      165.46      6.19 o 
   2   7  12     1112.24     1050.90     10.33 o 
   3   7  12       61.08       66.14      5.63 o 
   4   7  12       52.98       64.30      6.15 o 
   5   7  12        3.20        2.47      6.13 o 
   6   7  12      622.00      634.86      8.81 o 
   7   7  12      114.43      105.22      6.40 o 
   8   7  12       92.36      106.17      7.08 o 
   9   7  12       17.96       30.50     20.41 o 
  -8   8  12      135.73      135.67      7.82 o 
  -7   8  12      308.68      325.51      8.57 o 
  -6   8  12       54.33       59.69      7.88 o 
  -5   8  12       69.97       75.79      7.27 o 
  -4   8  12      256.64      247.27      7.94 o 
  -3   8  12      551.30      542.92      8.15 o 
  -2   8  12      240.91      225.92      7.25 o 
  -1   8  12      434.13      419.79      7.77 o 
   0   8  12      616.12      594.69      7.89 o 
   1   8  12      444.45      433.29      6.63 o 
   2   8  12      245.17      245.94      6.09 o 
   3   8  12      558.67      541.59      6.88 o 
   4   8  12      253.13      249.56      6.31 o 
   5   8  12       66.90       70.70      6.08 o 
   6   8  12       57.21       55.13      6.45 o 
   7   8  12      307.70      319.62      7.33 o 
   8   8  12      137.87      133.23      7.90 o 
  -8   9  12       72.96       82.64      8.43 o 
  -7   9  12       48.26       47.01      8.40 o 
  -6   9  12       41.02       55.45      7.91 o 
  -5   9  12      470.65      448.99      8.57 o 
  -4   9  12      122.07      133.49      8.12 o 
  -3   9  12      223.15      203.62      7.60 o 
  -2   9  12      161.55      163.82      7.48 o 
  -1   9  12      515.65      485.70      7.76 o 
   0   9  12      163.91      153.18      6.92 o 
   1   9  12      519.28      494.22      7.41 o 
   2   9  12      164.31      166.48      6.43 o 
   3   9  12      225.04      212.95      6.60 o 
   4   9  12      121.84      133.36      6.78 o 
   5   9  12      462.55      452.09      7.01 o 
   6   9  12       42.56       51.25      6.94 o 
   7   9  12       47.21       44.06      7.32 o 
   8   9  12       72.83       82.50      8.12 o 
  -7  10  12       76.17       78.26      8.33 o 
  -6  10  12      105.28      108.75      8.05 o 
  -5  10  12      102.98      109.89      8.26 o 
  -4  10  12      627.37      617.59      8.87 o 
  -3  10  12      107.88      104.49      7.45 o 
  -2  10  12       43.36       37.53      7.56 o 
  -1  10  12      239.06      227.90      7.65 o 
   0  10  12      556.64      537.74      7.68 o 
   1  10  12      230.22      221.13      6.96 o 
   2  10  12       44.95       42.70      6.29 o 
   3  10  12      105.96      103.68      6.38 o 
   4  10  12      630.11      626.68      7.48 o 
   5  10  12      102.77      109.33      6.89 o 
   6  10  12      101.72      108.61      7.46 o 
   7  10  12       77.06       74.11      7.35 o 
  -6  11  12      302.69      291.52      9.16 o 
  -5  11  12      223.29      239.07      9.19 o 
  -4  11  12       52.06       54.20      8.03 o 
  -3  11  12      174.02      169.66      8.10 o 
  -2  11  12      413.62      390.77      8.71 o 
  -1  11  12      195.57      193.45      8.11 o 
   0  11  12        8.73        7.37      6.92 o 
   1  11  12      201.51      207.52      7.36 o 
   2  11  12      406.63      377.04      7.09 o 
   3  11  12      175.24      173.14      6.91 o 
   4  11  12       50.67       48.47      6.91 o 
   5  11  12      219.91      230.20      7.73 o 
   6  11  12      305.39      301.70      8.24 o 
  -6  12  12       65.70       70.97     21.25 o 
  -5  12  12       48.49       49.91      8.75 o 
  -4  12  12        1.05        2.67      8.46 o 
  -3  12  12      413.10      414.13      9.23 o 
  -2  12  12      100.92      107.10      8.58 o 
  -1  12  12      319.43      311.14      7.94 o 
   0  12  12        9.19        7.00      7.22 o 
   1  12  12      313.73      300.44      7.79 o 
   2  12  12      100.57      112.27      7.39 o 
   3  12  12      406.73      402.37      7.44 o 
   4  12  12        1.19        2.40      7.47 o 
   5  12  12       51.38       50.51      7.79 o 
   6  12  12       65.68       63.76     15.12 o 
  -4  13  12       58.86       65.28      9.35 o 
  -3  13  12      153.46      142.57      9.18 o 
  -2  13  12      162.32      148.42      9.36 o 
  -1  13  12      174.24      161.17      8.37 o 
   0  13  12       42.22       54.33      7.65 o 
   1  13  12      165.44      157.22      7.93 o 
   2  13  12      157.93      156.03      8.42 o 
   3  13  12      154.32      145.46      7.94 o 
   4  13  12       57.82       57.38      8.15 o 
  -3  14  12       18.30       20.89      8.95 o 
  -2  14  12        7.48       13.00      9.09 o 
  -1  14  12       28.17       25.01      8.19 o 
   0  14  12      275.74      251.08      9.33 o 
   1  14  12       25.30       25.36      8.80 o 
   2  14  12        8.35       17.36      8.66 o 
   3  14  12       18.13       26.14      8.12 o 
   1   0  13     1223.79     1123.75     10.62 o 
   2   0  13       10.92       16.59      6.23 o 
   3   0  13     2106.38     2021.27      9.68 o 
   4   0  13      238.78      233.59      7.42 o 
   5   0  13      826.06      830.60      8.81 o 
   6   0  13        0.08        7.32      7.54 o 
   7   0  13      835.31      844.45     10.98 o 
   8   0  13        6.59        4.95      7.94 o 
   9   0  13        6.20       -6.43      8.50 o 
  -9   1  13      204.23      201.17      8.81 o 
  -8   1  13      100.67      110.29      7.78 o 
  -7   1  13       25.85       28.50      7.24 o 
  -6   1  13      378.34      371.62      8.19 o 
  -5   1  13      397.07      400.04      7.77 o 
  -4   1  13       51.64       49.32      6.95 o 
  -3   1  13      338.96      320.46      7.19 o 
  -2   1  13     1193.29     1145.91      8.73 o 
  -1   1  13      564.24      535.14      7.09 o 
   0   1  13       34.66       24.70      5.86 o 
   1   1  13      574.87      550.75      7.25 o 
   2   1  13     1189.52     1138.04     10.08 o 
   3   1  13      327.90      313.10      7.14 o 
   4   1  13       46.95       46.86      6.15 o 
   5   1  13      415.64      417.83      6.83 o 
   6   1  13      364.85      350.35      6.42 o 
   7   1  13       27.13       32.02      6.42 o 
   8   1  13      101.37      112.98      6.88 o 
   9   1  13      197.70      191.32      7.43 o 
  -9   2  13        6.33       13.47      8.14 o 
  -8   2  13      494.74      498.37      9.14 o 
  -7   2  13       75.04       74.52      7.63 o 
  -6   2  13      112.90      118.95      7.37 o 
  -5   2  13       84.85       88.31      7.47 o 
  -4   2  13     1361.28     1314.23     17.84 o 
  -3   2  13       47.84       52.50      6.53 o 
  -2   2  13       30.81       23.92      6.63 o 
  -1   2  13       54.26       47.84      6.79 o 
   0   2  13     2952.57     2862.70     19.73 o 
   1   2  13       58.81       56.16      6.32 o 
   2   2  13       27.70       22.20      6.02 o 
   3   2  13       51.76       61.88      6.07 o 
   4   2  13     1367.63     1316.77     10.39 o 
   5   2  13       87.98       96.55      6.28 o 
   6   2  13      110.93      108.70      6.48 o 
   7   2  13       74.79       75.70      6.43 o 
   8   2  13      484.04      498.78      7.40 o 
   9   2  13        5.95        6.87      7.17 o 
  -9   3  13      333.38      350.86      9.19 o 
  -8   3  13       37.30       44.43      8.42 o 
  -7   3  13       16.07       11.81      8.03 o 
  -6   3  13      148.06      167.79      8.78 o 
  -5   3  13      628.14      615.79      8.26 o 
  -4   3  13       13.24       18.52      6.84 o 
  -3   3  13      452.54      436.59      6.99 o 
  -2   3  13      286.26      273.01      7.04 o 
  -1   3  13      914.70      880.61      7.87 o 
   0   3  13        2.09        5.30      6.58 o 
   1   3  13      908.43      884.24     10.13 o 
   2   3  13      287.19      266.45      6.50 o 
   3   3  13      447.20      442.16      6.53 o 
   4   3  13       14.80       16.33      6.14 o 
   5   3  13      632.78      630.77      7.18 o 
   6   3  13      156.43      176.75      6.05 o 
   7   3  13       15.56       14.95      6.66 o 
   8   3  13       38.50       43.32      6.56 o 
   9   3  13      326.01      333.36      7.93 o 
  -9   4  13       31.65       33.81      8.39 o 
  -8   4  13      103.84      112.50      8.36 o 
  -7   4  13      469.60      486.92     10.00 o 
  -6   4  13       59.99       46.67      7.25 o 
  -5   4  13      111.43      120.53      7.64 o 
  -4   4  13      252.18      243.94      7.14 o 
  -3   4  13      833.19      747.06      7.70 o 
  -2   4  13        9.30        9.96      6.16 o 
  -1   4  13      662.61      682.31      7.53 o 
   0   4  13      663.06      660.52      7.39 o 
   1   4  13      674.42      688.35      9.40 o 
   2   4  13        7.87        5.78      5.75 o 
   3   4  13      822.12      764.57     10.43 o 
   4   4  13      247.58      247.38      6.31 o 
   5   4  13      110.40      115.57      6.27 o 
   6   4  13       63.03       50.29      6.54 o 
   7   4  13      465.18      482.30      7.01 o 
   8   4  13      101.42       95.91      7.25 o 
   9   4  13       31.94       33.68      7.67 o 
  -9   5  13        6.17        2.46      9.91 o 
  -8   5  13       98.95       98.47      7.84 o 
  -7   5  13       25.76       32.22      7.62 o 
  -6   5  13      649.35      627.12     11.06 o 
  -5   5  13       76.17       77.39      7.10 o 
  -4   5  13      111.35      117.09      6.98 o 
  -3   5  13        6.42       10.48      6.43 o 
  -2   5  13     1234.35     1195.57     15.35 o 
  -1   5  13       51.47       59.10      6.02 o 
   0   5  13        2.66       10.40      6.22 o 
   1   5  13       55.76       63.31      6.31 o 
   2   5  13     1216.77     1202.25     15.70 o 
   3   5  13        7.74        8.56      5.96 o 
   4   5  13      116.69      117.91      6.30 o 
   5   5  13       73.93       68.76      5.85 o 
   6   5  13      645.36      629.13      7.11 o 
   7   5  13       25.15       25.94      6.48 o 
   8   5  13      102.18       98.09      6.97 o 
   9   5  13        7.00        1.60      8.76 o 
  -8   6  13      158.05      163.44      8.60 o 
  -7   6  13      253.42      235.25      8.50 o 
  -6   6  13       92.22       84.24      7.82 o 
  -5   6  13       11.87       14.76      7.03 o 
  -4   6  13      333.68      332.82      8.05 o 
  -3   6  13      542.13      519.57      9.11 o 
  -2   6  13        3.58        5.94      7.22 o 
  -1   6  13      308.10      322.80      6.98 o 
   0   6  13      734.37      715.66      8.68 o 
   1   6  13      305.05      322.94      6.76 o 
   2   6  13        3.02        6.93      6.47 o 
   3   6  13      528.45      498.07      6.84 o 
   4   6  13      326.93      329.93      6.65 o 
   5   6  13       12.88       16.57      6.07 o 
   6   6  13       89.73       84.66      6.48 o 
   7   6  13      253.01      248.81      6.70 o 
   8   6  13      162.52      156.93      7.26 o 
  -8   7  13        6.11        3.64      8.75 o 
  -7   7  13       61.81       64.22      8.34 o 
  -6   7  13        4.79       11.02      7.88 o 
  -5   7  13      833.33      810.59     11.60 o 
  -4   7  13       12.01       15.00      7.18 o 
  -3   7  13      269.37      280.84      7.52 o 
  -2   7  13       58.68       62.13      6.94 o 
  -1   7  13      653.54      647.94     10.77 o 
   0   7  13       27.23       29.31      6.16 o 
   1   7  13      668.13      662.03      7.75 o 
   2   7  13       56.99       56.61      6.33 o 
   3   7  13      273.33      285.31      6.45 o 
   4   7  13       11.96       15.93      6.25 o 
   5   7  13      826.16      779.20      8.19 o 
   6   7  13        5.36       13.88      6.37 o 
   7   7  13       62.84       62.19      6.89 o 
   8   7  13        5.74        7.23      6.34 o 
  -7   8  13      132.66      128.62      8.73 o 
  -6   8  13      144.18      123.91      8.00 o 
  -5   8  13       89.00       92.31      7.66 o 
  -4   8  13      411.36      417.03      8.34 o 
  -3   8  13      157.68      165.11      7.81 o 
  -2   8  13       10.80       15.43      7.37 o 
  -1   8  13       87.51       75.35      7.48 o 
   0   8  13      489.89      488.83      7.60 o 
   1   8  13       86.32       83.97      6.78 o 
   2   8  13       10.24       12.36      6.16 o 
   3   8  13      158.55      163.98      6.65 o 
   4   8  13      405.28      425.48      6.89 o 
   5   8  13       85.94       94.73      6.59 o 
   6   8  13      140.80      130.23      6.82 o 
   7   8  13      132.81      128.83      7.41 o 
  -7   9  13        5.14        7.39      8.74 o 
  -6   9  13      381.31      374.64      8.84 o 
  -5   9  13       83.23       90.15      8.46 o 
  -4   9  13       73.44       74.44      8.08 o 
  -3   9  13       30.85       37.49      7.37 o 
  -2   9  13      731.55      728.57     10.27 o 
  -1   9  13       92.42       97.06      7.49 o 
   0   9  13       28.58       25.05      7.24 o 
   1   9  13       93.78      101.25      6.41 o 
   2   9  13      723.95      738.81      8.66 o 
   3   9  13       32.01       39.13      6.32 o 
   4   9  13       73.26       72.71      6.62 o 
   5   9  13       84.27       86.05      6.77 o 
   6   9  13      375.00      371.70      7.58 o 
   7   9  13        4.80        3.09      7.87 o 
  -6  10  13        3.33       10.86      8.27 o 
  -5  10  13       56.52       65.84      8.50 o 
  -4  10  13      125.68      126.02      9.01 o 
  -3  10  13      443.31      461.35      8.44 o 
  -2  10  13       29.96       32.76      7.99 o 
  -1  10  13      159.95      177.30      7.95 o 
   0  10  13       38.46       43.51      7.31 o 
   1  10  13      165.65      184.28      6.87 o 
   2  10  13       30.73       32.76      6.62 o 
   3  10  13      446.32      478.97      7.29 o 
   4  10  13      128.64      124.38      7.16 o 
   5  10  13       57.05       66.28      6.95 o 
   6  10  13        3.42        6.00      7.40 o 
  -6  11  13      121.09      117.05     11.04 o 
  -5  11  13      282.74      265.93      9.32 o 
  -4  11  13       39.96       39.33      8.50 o 
  -3  11  13      150.36      167.24      8.14 o 
  -2  11  13      155.48      154.92      8.24 o 
  -1  11  13      289.90      299.34      8.36 o 
   0  11  13       13.00       17.04      7.27 o 
   1  11  13      286.52      303.80      7.64 o 
   2  11  13      157.61      172.32      7.20 o 
   3  11  13      152.40      170.36      6.92 o 
   4  11  13       39.56       35.08      7.31 o 
   5  11  13      282.27      270.24      8.17 o 
   6  11  13      117.63      115.29      9.34 o 
  -5  12  13       23.90       21.58     12.11 o 
  -4  12  13      360.08      345.93      9.61 o 
  -3  12  13       11.94       16.30      8.74 o 
  -2  12  13       57.66       49.89      8.38 o 
  -1  12  13       22.46       31.25      8.48 o 
   0  12  13      374.43      403.31      8.31 o 
   1  12  13       21.36       20.96      7.80 o 
   2  12  13       57.96       53.28      7.35 o 
   3  12  13       12.10       14.56      7.23 o 
   4  12  13      364.56      349.85      8.70 o 
   5  12  13       24.77       30.41     10.47 o 
  -3  13  13       34.85       40.55      9.40 o 
  -2  13  13      196.13      191.47      9.77 o 
  -1  13  13      123.20      134.40      9.26 o 
   0  13  13       10.44        8.57      7.84 o 
   1  13  13      125.76      130.56      8.22 o 
   2  13  13      190.12      181.78      8.04 o 
   3  13  13       35.98       36.22      7.90 o 
   0  14  13        2.62        7.26     11.36 o 
   0   0  14     1477.18     1598.22     17.36 o 
   1   0  14      184.92      191.96      6.47 o 
   2   0  14      251.07      230.96      6.73 o 
   3   0  14       46.57       57.45      6.66 o 
   4   0  14      962.60      989.71      8.21 o 
   5   0  14      317.61      320.18      7.85 o 
   6   0  14       95.92      106.88      7.06 o 
   7   0  14       21.69       30.01      7.96 o 
   8   0  14      221.52      211.38      8.99 o 
   9   0  14       83.59       84.51      9.02 o 
  -9   1  14      208.54      188.74      9.62 o 
  -8   1  14      125.41      114.52      8.47 o 
  -7   1  14      123.90      129.56      8.45 o 
  -6   1  14      234.89      238.40      7.55 o 
  -5   1  14       94.83      118.73      7.78 o 
  -4   1  14      512.21      523.70      8.37 o 
  -3   1  14      259.22      255.96      7.97 o 
  -2   1  14      311.16      313.12      6.83 o 
  -1   1  14      457.01      476.70      6.86 o 
   0   1  14       23.02       33.13      6.23 o 
   1   1  14      462.90      482.18      7.24 o 
   2   1  14      320.84      328.13      7.34 o 
   3   1  14      253.83      256.50      6.92 o 
   4   1  14      509.70      508.34      7.64 o 
   5   1  14       87.97      107.19      6.24 o 
   6   1  14      243.45      242.77      6.55 o 
   7   1  14      117.40      126.18      6.61 o 
   8   1  14      126.09      120.95      6.93 o 
   9   1  14      210.02      202.26      8.72 o 
  -8   2  14       61.30       76.61      8.50 o 
  -7   2  14      465.19      484.81      9.11 o 
  -6   2  14      216.68      227.38      7.90 o 
  -5   2  14      210.81      209.54      7.65 o 
  -4   2  14      109.68      113.13      7.66 o 
  -3   2  14      552.62      566.01      7.85 o 
  -2   2  14      459.26      459.28      8.46 o 
  -1   2  14      395.17      409.19      6.85 o 
   0   2  14       82.00       83.43      6.41 o 
   1   2  14      389.74      415.67      6.97 o 
   2   2  14      446.60      449.48      8.01 o 
   3   2  14      554.63      562.69      7.98 o 
   4   2  14      106.13      108.78      6.19 o 
   5   2  14      210.63      212.11      6.49 o 
   6   2  14      217.86      233.50      6.70 o 
   7   2  14      466.93      486.84      7.58 o 
   8   2  14       58.34       72.33      6.90 o 
  -8   3  14      139.59      146.76      8.03 o 
  -7   3  14      164.04      165.22      8.18 o 
  -6   3  14      247.69      272.08      8.18 o 
  -5   3  14      119.86      124.97      7.56 o 
  -4   3  14      139.56      142.15      7.13 o 
  -3   3  14      170.51      184.91      7.04 o 
  -2   3  14      523.19      535.52      7.78 o 
  -1   3  14      180.93      179.68      7.01 o 
   0   3  14      212.70      226.47      6.56 o 
   1   3  14      183.54      187.15      6.70 o 
   2   3  14      516.46      546.84      7.77 o 
   3   3  14      168.10      185.67      6.44 o 
   4   3  14      132.39      135.16      6.32 o 
   5   3  14      122.94      123.23      6.43 o 
   6   3  14      246.02      269.25      7.00 o 
   7   3  14      164.38      153.78      6.87 o 
   8   3  14      141.12      143.12      7.33 o 
  -8   4  14      230.58      234.26     10.70 o 
  -7   4  14      148.86      157.92      8.89 o 
  -6   4  14      145.30      154.22      8.30 o 
  -5   4  14      161.42      167.09      7.34 o 
  -4   4  14      382.35      390.86      7.50 o 
  -3   4  14      222.64      232.31      6.73 o 
  -2   4  14       78.33       72.53      6.57 o 
  -1   4  14      253.64      261.03      7.34 o 
   0   4  14      752.72      767.53     10.01 o 
   1   4  14      251.45      258.41      6.27 o 
   2   4  14       73.15       75.39      6.42 o 
   3   4  14      217.34      229.99      6.45 o 
   4   4  14      378.66      373.59      7.00 o 
   5   4  14      160.87      174.00      6.74 o 
   6   4  14      149.48      162.33      6.93 o 
   7   4  14      149.04      162.36      7.32 o 
   8   4  14      230.69      227.57      7.42 o 
  -8   5  14       77.34       83.63      9.20 o 
  -7   5  14       28.69       27.71      8.15 o 
  -6   5  14       65.38       66.75      7.68 o 
  -5   5  14      513.21      528.66      8.53 o 
  -4   5  14      184.98      183.37      7.34 o 
  -3   5  14      307.70      291.30      7.21 o 
  -2   5  14       81.73       90.12      6.84 o 
  -1   5  14      298.10      314.84      7.34 o 
   0   5  14      525.47      511.02      7.27 o 
   1   5  14      297.78      317.05      6.93 o 
   2   5  14       85.94       86.50      6.57 o 
   3   5  14      314.00      296.35      6.82 o 
   4   5  14      189.21      196.22      6.91 o 
   5   5  14      512.32      522.38      7.41 o 
   6   5  14       62.20       63.97      6.96 o 
   7   5  14       28.76       32.96      6.83 o 
   8   5  14       76.89       90.56      7.31 o 
  -8   6  14       91.04      101.68      9.08 o 
  -7   6  14      136.12      129.50      8.62 o 
  -6   6  14      206.84      218.02      8.32 o 
  -5   6  14      117.84      123.35      7.80 o 
  -4   6  14      266.68      272.52      7.94 o 
  -3   6  14      217.07      213.36      7.27 o 
  -2   6  14      197.06      189.00      7.36 o 
  -1   6  14      378.52      364.90      7.24 o 
   0   6  14      484.82      442.19      7.33 o 
   1   6  14      376.29      363.86      6.98 o 
   2   6  14      208.68      207.10      6.95 o 
   3   6  14      216.42      210.17      6.62 o 
   4   6  14      269.69      278.84      7.15 o 
   5   6  14      119.37      123.98      6.58 o 
   6   6  14      205.01      221.47      6.66 o 
   7   6  14      131.08      133.89      7.41 o 
   8   6  14       92.56       95.97      7.68 o 
  -7   7  14       86.24       94.88      8.61 o 
  -6   7  14      383.47      365.62      8.78 o 
  -5   7  14       52.27       57.92      8.24 o 
  -4   7  14      108.40      113.61      7.70 o 
  -3   7  14      130.98      120.11      8.06 o 
  -2   7  14      813.68      786.92      8.99 o 
  -1   7  14      142.02      145.48      7.09 o 
   0   7  14       13.29       18.69      6.52 o 
   1   7  14      142.09      150.62      6.80 o 
   2   7  14      814.92      806.71      7.81 o 
   3   7  14      135.79      135.36      6.82 o 
   4   7  14      110.15      117.09      6.53 o 
   5   7  14       52.31       56.03      6.90 o 
   6   7  14      383.65      353.78      7.37 o 
   7   7  14       84.45       87.47      7.07 o 
  -7   8  14      173.38      173.21      9.23 o 
  -6   8  14       71.35       74.91      8.61 o 
  -5   8  14       45.65       46.22      8.30 o 
  -4   8  14      179.28      164.38      8.44 o 
  -3   8  14      357.99      373.35      8.22 o 
  -2   8  14      318.43      309.96      8.01 o 
  -1   8  14      205.82      203.33      6.98 o 
   0   8  14       96.15       97.22      6.56 o 
   1   8  14      204.64      208.34      7.13 o 
   2   8  14      326.01      324.57      7.43 o 
   3   8  14      362.74      380.87      6.90 o 
   4   8  14      176.63      165.89      6.56 o 
   5   8  14       46.78       55.58      7.02 o 
   6   8  14       71.10       79.97      6.78 o 
   7   8  14      171.15      174.26      7.49 o 
  -6   9  14       59.30       69.83      8.68 o 
  -5   9  14      281.14      295.39      8.99 o 
  -4   9  14      225.22      226.69      8.54 o 
  -3   9  14      153.03      153.55      8.44 o 
  -2   9  14      101.81      112.61      8.33 o 
  -1   9  14      362.21      344.95      8.27 o 
   0   9  14      139.04      136.05      7.03 o 
   1   9  14      355.31      352.75      7.56 o 
   2   9  14      106.26      113.32      6.74 o 
   3   9  14      150.08      154.45      7.05 o 
   4   9  14      228.96      229.18      7.37 o 
   5   9  14      281.84      291.98      7.66 o 
   6   9  14       59.65       65.94      7.46 o 
  -5  10  14      144.93      142.55      8.61 o 
  -4  10  14      288.89      284.28      9.08 o 
  -3  10  14       97.93      101.58      9.03 o 
  -2  10  14       71.88       73.53      8.35 o 
  -1  10  14      111.91      106.25      8.36 o 
   0  10  14      490.85      511.19      8.07 o 
   1  10  14      114.06      104.66      7.49 o 
   2  10  14       69.77       67.04      7.11 o 
   3  10  14       97.93      106.02      7.28 o 
   4  10  14      285.77      280.40      7.76 o 
   5  10  14      142.20      139.35      7.67 o 
  -4  11  14       48.19       48.59      9.30 o 
  -3  11  14      130.00      134.83      9.05 o 
  -2  11  14      287.24      284.42      9.40 o 
  -1  11  14      167.50      157.96      8.67 o 
   0  11  14       35.85       41.08      8.40 o 
   1  11  14      165.50      158.84      7.32 o 
   2  11  14      283.34      281.69      7.49 o 
   3  11  14      129.28      126.83      7.26 o 
   4  11  14       46.79       49.51      7.49 o 
   5  11  14       83.20       96.88     17.94 o 
  -3  12  14      151.07      136.47      9.51 o 
  -2  12  14      128.28      123.87      8.82 o 
  -1  12  14       76.18       75.92      9.01 o 
   0  12  14        2.24        9.86      8.91 o 
   1  12  14       74.54       77.66      7.41 o 
   2  12  14      127.86      127.43      7.51 o 
   3  12  14      152.24      145.51      8.04 o 
  -1  13  14       38.75       31.60      9.44 o 
   0  13  14      134.37      112.48      9.45 o 
   1  13  14       38.65       31.15      7.91 o 
   1   0  15      169.05      152.75      6.57 o 
   2   0  15      800.83      785.76      7.93 o 
   3   0  15       42.44       46.77      6.88 o 
   4   0  15       19.89       23.98      7.14 o 
   5   0  15       34.83       31.95      6.99 o 
   6   0  15      477.25      495.95      7.70 o 
   7   0  15      164.76      151.41      7.50 o 
   8   0  15       46.62       52.23      7.78 o 
  -8   1  15      197.68      180.52      9.00 o 
  -7   1  15      193.55      182.78      8.53 o 
  -6   1  15      134.17      132.02      8.80 o 
  -5   1  15       89.31       95.71      8.09 o 
  -4   1  15      245.11      238.38      7.79 o 
  -3   1  15      640.54      669.98      7.62 o 
  -2   1  15      195.96      185.68      6.39 o 
  -1   1  15      191.29      173.87      6.55 o 
   0   1  15      423.79      419.77      6.80 o 
   1   1  15      192.46      171.16      6.91 o 
   2   1  15      195.22      182.41      7.05 o 
   3   1  15      648.59      675.80      8.27 o 
   4   1  15      253.89      249.89      7.50 o 
   5   1  15       88.00       95.48      7.10 o 
   6   1  15      134.70      131.76      6.91 o 
   7   1  15      196.08      197.27      7.90 o 
   8   1  15      193.52      189.79      7.92 o 
  -8   2  15       91.18       93.18      8.86 o 
  -7   2  15       67.06       68.04      8.06 o 
  -6   2  15       53.44       57.82      8.33 o 
  -5   2  15      520.68      538.86      8.89 o 
  -4   2  15      284.48      269.99      8.31 o 
  -3   2  15      100.36       84.34      7.67 o 
  -2   2  15       62.14       61.05      6.37 o 
  -1   2  15      503.36      495.89      7.46 o 
   0   2  15      239.99      219.87      6.83 o 
   1   2  15      512.15      511.75      7.07 o 
   2   2  15       66.98       64.73      6.91 o 
   3   2  15      101.25      104.20      6.85 o 
   4   2  15      280.17      274.70      6.55 o 
   5   2  15      514.58      533.61      7.26 o 
   6   2  15       53.93       58.49      6.70 o 
   7   2  15       65.73       71.34      7.33 o 
   8   2  15       88.41       83.90      7.51 o 
  -8   3  15      174.54      171.90      9.57 o 
  -7   3  15      154.17      139.23      8.69 o 
  -6   3  15       79.38       93.73      7.76 o 
  -5   3  15      108.86      114.11      7.86 o 
  -4   3  15      613.92      612.01      8.60 o 
  -3   3  15       54.89       46.29      6.92 o 
  -2   3  15       35.12       36.42      7.15 o 
  -1   3  15      182.65      183.22      6.81 o 
   0   3  15      488.82      497.88      7.51 o 
   1   3  15      183.17      183.66      7.15 o 
   2   3  15       37.59       32.76      7.17 o 
   3   3  15       58.16       50.42      6.62 o 
   4   3  15      625.86      628.22     10.66 o 
   5   3  15      105.87      104.28      6.90 o 
   6   3  15       81.90       98.67      6.87 o 
   7   3  15      154.31      149.81      7.05 o 
   8   3  15      169.68      168.88      7.23 o 
  -7   4  15       63.52       60.81      8.54 o 
  -6   4  15      264.16      278.17      8.74 o 
  -5   4  15      107.11      131.53      7.98 o 
  -4   4  15       62.51       59.47      7.52 o 
  -3   4  15      174.36      167.80      7.30 o 
  -2   4  15      554.39      540.18      8.21 o 
  -1   4  15      216.12      211.12      7.12 o 
   0   4  15       41.53       34.33      6.50 o 
   1   4  15      213.88      213.09      6.90 o 
   2   4  15      551.58      530.22      7.21 o 
   3   4  15      173.15      148.78      6.60 o 
   4   4  15       65.05       68.66      6.51 o 
   5   4  15      109.28      132.89      7.07 o 
   6   4  15      260.45      265.98      7.53 o 
   7   4  15       63.69       65.56      7.24 o 
  -7   5  15      280.51      268.99      8.96 o 
  -6   5  15       62.62       70.23      8.24 o 
  -5   5  15       52.00       51.42      7.40 o 
  -4   5  15       65.30       66.95      7.19 o 
  -3   5  15      386.64      377.95      7.53 o 
  -2   5  15      292.19      272.40      7.54 o 
  -1   5  15      350.61      359.72      7.53 o 
   0   5  15       53.92       47.32      6.75 o 
   1   5  15      343.76      347.73      7.17 o 
   2   5  15      295.00      279.30      7.14 o 
   3   5  15      392.89      384.61      7.33 o 
   4   5  15       60.63       63.62      7.02 o 
   5   5  15       52.75       51.57      6.88 o 
   6   5  15       62.51       56.60      6.86 o 
   7   5  15      286.02      287.18      7.55 o 
  -7   6  15       32.29       31.65      8.49 o 
  -6   6  15      118.07      123.96      7.92 o 
  -5   6  15      222.54      196.79      7.75 o 
  -4   6  15      162.38      162.78      7.70 o 
  -3   6  15      143.54      153.80      7.37 o 
  -2   6  15      384.88      382.38      7.87 o 
  -1   6  15      264.92      257.41      7.45 o 
   0   6  15       97.33      103.39      6.56 o 
   1   6  15      262.91      257.28      7.25 o 
   2   6  15      381.16      377.68      7.14 o 
   3   6  15      143.41      151.68      7.00 o 
   4   6  15      159.94      152.24      7.42 o 
   5   6  15      219.75      184.47      7.07 o 
   6   6  15      119.14      120.35      7.27 o 
   7   6  15       32.77       26.67      7.54 o 
  -6   7  15       61.00       61.63      8.01 o 
  -5   7  15      113.02      109.34      8.22 o 
  -4   7  15      354.48      354.08      8.79 o 
  -3   7  15       33.58       38.76      7.33 o 
  -2   7  15       13.45       10.73      7.38 o 
  -1   7  15       69.92       78.96      7.05 o 
   0   7  15      621.24      591.50      8.75 o 
   1   7  15       63.56       68.96      6.83 o 
   2   7  15       14.99       14.83      6.92 o 
   3   7  15       31.58       31.66      7.14 o 
   4   7  15      359.94      356.38      7.88 o 
   5   7  15      112.82      102.11      7.18 o 
   6   7  15       57.16       62.92      7.51 o 
  -6   8  15       94.48       80.06      9.03 o 
  -5   8  15      226.24      213.69      8.86 o 
  -4   8  15       91.76       91.31      8.21 o 
  -3   8  15      121.13      129.16      8.25 o 
  -2   8  15      218.56      201.51      7.57 o 
  -1   8  15      244.66      243.73      7.41 o 
   0   8  15       75.40       81.25      7.30 o 
   1   8  15      245.64      250.89      7.42 o 
   2   8  15      215.81      208.61      7.65 o 
   3   8  15      121.20      131.35      7.61 o 
   4   8  15       92.90       90.58      7.70 o 
   5   8  15      225.43      221.29      7.30 o 
   6   8  15       94.44       84.70      7.46 o 
  -5   9  15       55.78       51.43      9.17 o 
  -4   9  15        3.59        8.89      8.74 o 
  -3   9  15      300.01      286.55      8.93 o 
  -2   9  15       70.62       72.68      8.63 o 
  -1   9  15      165.40      161.95      7.75 o 
   0   9  15       81.24       86.78      7.41 o 
   1   9  15      168.49      173.02      7.84 o 
   2   9  15       69.96       81.51      7.66 o 
   3   9  15      297.74      289.79      7.83 o 
   4   9  15        4.10       12.37      7.27 o 
   5   9  15       52.92       54.99      7.58 o 
  -4  10  15       32.00       33.38      9.07 o 
  -3  10  15       67.54       62.91      9.18 o 
  -2  10  15      285.96      281.19      8.99 o 
  -1  10  15       50.45       57.25      8.00 o 
   0  10  15       25.43       28.45      7.69 o 
   1  10  15       49.32       53.32      7.37 o 
   2  10  15      288.52      290.34      8.17 o 
   3  10  15       71.93       74.48      7.37 o 
   4  10  15       32.28       34.51      7.86 o 
  -3  11  15       60.89       64.57      9.76 o 
  -2  11  15       27.91       25.85      9.06 o 
  -1  11  15       80.80       79.37      8.83 o 
   0  11  15      173.30      165.80      8.19 o 
   1  11  15       82.41       77.84      8.07 o 
   2  11  15       27.99       29.06      7.97 o 
   3  11  15       60.27       61.56      8.17 o 
  -1  12  15      172.63      156.32      9.47 o 
   0  12  15      122.38      125.17      8.50 o 
   1  12  15      176.32      161.90      8.63 o 
   0   0  16        2.00        3.02      9.66 o 
   1   0  16      567.86      550.55      7.54 o 
   2   0  16        2.70        3.31      6.92 o 
   3   0  16      263.22      279.55      7.98 o 
   4   0  16       30.14       24.84      6.98 o 
   5   0  16      559.91      552.65      8.10 o 
   6   0  16        9.90       16.95      7.52 o 
   7   0  16       19.92       22.87      7.87 o 
  -7   1  16      158.38      143.57      9.27 o 
  -6   1  16       74.58       83.45      7.44 o 
  -5   1  16       35.02       40.12      7.58 o 
  -4   1  16      275.47      283.12      7.81 o 
  -3   1  16      263.32      260.36      7.36 o 
  -2   1  16       37.89       26.82      6.68 o 
  -1   1  16      107.90      109.30      6.81 o 
   0   1  16      455.56      468.85      7.40 o 
   1   1  16      102.65       98.99      6.87 o 
   2   1  16       39.39       30.59      6.90 o 
   3   1  16      252.81      246.93      7.46 o 
   4   1  16      273.02      280.38      7.73 o 
   5   1  16       35.41       31.96      7.33 o 
   6   1  16       76.24       81.36      7.40 o 
   7   1  16      156.00      146.05      8.10 o 
  -7   2  16        1.62        9.19      8.67 o 
  -6   2  16      421.68      413.52      9.02 o 
  -5   2  16       43.76       45.49      8.35 o 
  -4   2  16       85.60       87.02      8.04 o 
  -3   2  16       36.98       43.20      7.46 o 
  -2   2  16      602.15      620.95      7.68 o 
  -1   2  16       36.55       30.75      6.59 o 
   0   2  16       19.32       18.52      6.85 o 
   1   2  16       38.90       36.93      6.67 o 
   2   2  16      604.07      616.86      9.34 o 
   3   2  16       37.10       38.67      7.32 o 
   4   2  16       79.80       75.89      7.47 o 
   5   2  16       46.48       56.96      7.32 o 
   6   2  16      418.98      392.67      8.20 o 
   7   2  16        1.79        8.21      8.33 o 
  -7   3  16      323.49      318.56      9.34 o 
  -6   3  16       20.32       25.26      8.09 o 
  -5   3  16       66.32       77.08      8.17 o 
  -4   3  16       66.79       69.47      7.99 o 
  -3   3  16      660.20      658.96      8.89 o 
  -2   3  16        7.72        7.39      6.75 o 
  -1   3  16      211.80      220.50      7.23 o 
   0   3  16      212.52      209.98      7.27 o 
   1   3  16      196.49      200.23      7.13 o 
   2   3  16        8.28       11.71      7.24 o 
   3   3  16      663.56      648.53      8.75 o 
   4   3  16       67.22       77.23      6.73 o 
   5   3  16       69.82       80.40      7.21 o 
   6   3  16       20.92       25.55      7.11 o 
   7   3  16      326.75      317.71      7.93 o 
  -7   4  16       30.18       45.76     15.11 o 
  -6   4  16      112.20       99.95      9.03 o 
  -5   4  16      352.09      348.83      8.82 o 
  -4   4  16       63.10       59.92      7.65 o 
  -3   4  16      138.84      146.02      7.76 o 
  -2   4  16      195.82      199.25      7.65 o 
  -1   4  16      406.33      413.22      8.02 o 
   0   4  16        3.78        5.27      6.74 o 
   1   4  16      406.80      421.64      7.89 o 
   2   4  16      194.49      204.23      7.83 o 
   3   4  16      141.78      157.95      7.13 o 
   4   4  16       60.43       63.24      6.63 o 
   5   4  16      347.41      352.04      7.85 o 
   6   4  16      111.55      105.52      7.28 o 
   7   4  16       29.95       38.39      9.73 o 
  -6   5  16       66.33       67.69      8.92 o 
  -5   5  16       19.62       23.62      7.81 o 
  -4   5  16      501.33      512.12      8.84 o 
  -3   5  16        9.53        8.65      7.78 o 
  -2   5  16        2.25        5.56      7.27 o 
  -1   5  16       40.21       40.81      7.24 o 
   0   5  16      755.74      753.37      8.93 o 
   1   5  16       41.65       43.05      7.24 o 
   2   5  16        3.07        7.44      6.69 o 
   3   5  16        9.81       12.76      7.20 o 
   4   5  16      509.18      527.84      7.74 o 
   5   5  16       18.97       20.50      7.32 o 
   6   5  16       68.57       66.72      7.66 o 
  -6   6  16      119.58      126.97      8.23 o 
  -5   6  16      147.61      143.97      8.46 o 
  -4   6  16       18.03       20.10      7.89 o 
  -3   6  16      101.10      103.72      7.85 o 
  -2   6  16      416.85      420.67      8.46 o 
  -1   6  16      224.38      223.54      7.47 o 
   0   6  16       10.54        8.85      7.17 o 
   1   6  16      224.41      232.22      7.20 o 
   2   6  16      413.98      408.25      8.09 o 
   3   6  16      105.42      118.12      7.32 o 
   4   6  16       19.44       24.44      7.29 o 
   5   6  16      144.73      138.98      7.65 o 
   6   6  16      119.18      129.13      8.02 o 
  -5   7  16       78.24       81.79      8.27 o 
  -4   7  16        0.86       16.08      8.36 o 
  -3   7  16      456.52      451.96      8.72 o 
  -2   7  16        1.34        0.73      7.78 o 
  -1   7  16      332.32      339.43      7.92 o 
   0   7  16        7.78       13.25      7.18 o 
   1   7  16      331.91      345.56      7.36 o 
   2   7  16        1.28        2.23      7.62 o 
   3   7  16      467.63      453.47      8.13 o 
   4   7  16        0.68        5.50      7.69 o 
   5   7  16       77.97       73.12      8.01 o 
  -5   8  16      105.02      106.38      8.08 o 
  -4   8  16       23.00       25.38      8.03 o 
  -3   8  16       84.30       78.33      7.89 o 
  -2   8  16      303.45      283.22      8.74 o 
  -1   8  16       80.47       85.57      8.25 o 
   0   8  16       15.43       18.70      7.47 o 
   1   8  16       79.94       83.62      7.52 o 
   2   8  16      304.87      305.05      8.63 o 
   3   8  16       82.72       79.29      7.84 o 
   4   8  16       23.61       28.14      7.72 o 
   5   8  16      108.55      109.44      8.08 o 
  -4   9  16      271.37      261.43      9.20 o 
  -3   9  16       24.96       21.59      8.36 o 
  -2   9  16       11.25       13.04      8.31 o 
  -1   9  16       35.57       37.97      7.51 o 
   0   9  16      446.63      434.64      8.73 o 
   1   9  16       37.68       47.42      7.79 o 
   2   9  16       11.97       13.81      7.91 o 
   3   9  16       26.95       26.43      8.08 o 
   4   9  16      269.84      255.60      8.47 o 
  -3  10  16      103.50      101.74     12.53 o 
  -2  10  16       47.41       41.18      8.48 o 
  -1  10  16      224.31      215.68      8.47 o 
   0  10  16       14.40       21.42      8.21 o 
   1  10  16      225.39      216.76      8.42 o 
   2  10  16       47.64       43.98      8.51 o 
   3  10  16      100.82       92.12     10.77 o 
   1   0  17      115.31      120.53      7.28 o 
   2   0  17      613.40      629.40      8.89 o 
   3   0  17       50.11       57.80      7.52 o 
   4   0  17       35.20       42.54      7.18 o 
   5   0  17       17.57       24.96      8.12 o 
   6   0  17      309.49      289.17      8.69 o 
  -6   1  17       42.56       38.55      7.68 o 
  -5   1  17       61.69       69.41      7.83 o 
  -4   1  17      141.37      151.12      7.73 o 
  -3   1  17      134.59      149.57      7.68 o 
  -2   1  17      158.84      172.75      7.32 o 
  -1   1  17      238.70      225.93      7.70 o 
   0   1  17      193.81      200.67      7.14 o 
   1   1  17      238.29      228.96      7.58 o 
   2   1  17      157.92      175.41      7.94 o 
   3   1  17      139.64      157.15      7.83 o 
   4   1  17      139.19      146.84      7.53 o 
   5   1  17       63.54       63.74      7.74 o 
   6   1  17       44.13       38.63      8.32 o 
  -6   2  17       43.47       52.24      8.87 o 
  -5   2  17      282.49      281.21      8.47 o 
  -4   2  17      131.56      134.64      7.71 o 
  -3   2  17      257.65      258.80      8.05 o 
  -2   2  17       96.10      106.72      7.06 o 
  -1   2  17      347.88      359.48      7.61 o 
   0   2  17      137.47      145.58      7.42 o 
   1   2  17      348.90      356.13      7.63 o 
   2   2  17       96.02      102.97      7.76 o 
   3   2  17      258.96      252.04      8.29 o 
   4   2  17      131.42      132.66      7.89 o 
   5   2  17      283.58      292.83      8.49 o 
   6   2  17       45.49       48.86      8.46 o 
  -6   3  17       53.94       52.74      8.57 o 
  -5   3  17       77.98       82.75      8.29 o 
  -4   3  17      320.83      317.69      9.22 o 
  -3   3  17      121.78      126.88      7.95 o 
  -2   3  17       54.35       53.66      7.23 o 
  -1   3  17      102.11      114.95      7.36 o 
   0   3  17      413.76      422.10      8.03 o 
   1   3  17       99.79      106.97      7.89 o 
   2   3  17       53.11       49.78      7.14 o 
   3   3  17      122.28      128.72      7.86 o 
   4   3  17      325.75      329.04      8.31 o 
   5   3  17       77.70       81.93      8.26 o 
   6   3  17       56.87       63.80      7.89 o 
  -5   4  17       99.38       97.84      8.79 o 
  -4   4  17       57.62       72.75      8.93 o 
  -3   4  17       64.37       70.51      7.67 o 
  -2   4  17      383.60      373.59      8.69 o 
  -1   4  17      173.93      189.16      7.79 o 
   0   4  17       16.83       32.07      7.41 o 
   1   4  17      174.39      197.99      7.73 o 
   2   4  17      384.74      376.39      8.74 o 
   3   4  17       70.01       80.83      7.93 o 
   4   4  17       56.55       58.25      7.41 o 
   5   4  17       99.22      101.84      7.43 o 
  -5   5  17       62.29       62.07      8.90 o 
  -4   5  17       29.70       22.91      7.97 o 
  -3   5  17      390.35      364.87      8.71 o 
  -2   5  17      154.82      162.84      8.33 o 
  -1   5  17      203.32      210.81      7.74 o 
   0   5  17       18.39       15.29      7.79 o 
   1   5  17      199.33      212.91      8.42 o 
   2   5  17      153.12      162.43      8.35 o 
   3   5  17      393.25      377.92      8.05 o 
   4   5  17       28.96       24.10      7.42 o 
   5   5  17       63.98       64.95      7.80 o 
  -5   6  17       71.61       74.19      8.70 o 
  -4   6  17       51.13       56.52      8.08 o 
  -3   6  17       91.89       85.14      8.06 o 
  -2   6  17      192.46      201.19      8.13 o 
  -1   6  17      161.40      157.21      8.08 o 
   0   6  17       96.86       93.91      7.79 o 
   1   6  17      156.46      156.15      8.27 o 
   2   6  17      191.22      191.77      7.87 o 
   3   6  17       88.31       80.02      7.76 o 
   4   6  17       52.22       59.18      7.97 o 
   5   6  17       71.07       68.33      7.97 o 
  -4   7  17      256.45      235.54      8.50 o 
  -3   7  17       19.49       23.53      8.01 o 
  -2   7  17        9.61       10.44      8.06 o 
  -1   7  17       50.95       48.92      8.38 o 
   0   7  17      359.01      349.03      8.75 o 
   1   7  17       48.52       53.07      7.53 o 
   2   7  17       10.20       16.06      7.47 o 
   3   7  17       19.26       20.83      7.71 o 
   4   7  17      253.58      229.13      8.20 o 
  -3   8  17       67.10       65.90      8.55 o 
  -2   8  17       67.47       63.46      8.24 o 
  -1   8  17      125.39      120.21      8.25 o 
   0   8  17       73.59       74.98      7.84 o 
   1   8  17      124.04      127.70      7.98 o 
   2   8  17       68.40       58.25      7.72 o 
   3   8  17       63.90       61.37      7.95 o 
  -2   9  17       59.73       52.58     10.50 o 
  -1   9  17      131.42      114.88      8.87 o 
   0   9  17       31.20       37.99      8.39 o 
   1   9  17      131.81      117.30      8.16 o 
   2   9  17       60.10       63.00      9.43 o 
   0   0  18      342.91      345.36     11.05 o 
   1   0  18      112.92      113.29      7.92 o 
   2   0  18        9.59       16.35      8.21 o 
   3   0  18       31.03       28.65      7.71 o 
   4   0  18      210.62      204.65      8.23 o 
   5   0  18       79.49       83.67      7.86 o 
  -5   1  18      137.63      142.63      8.63 o 
  -4   1  18       56.47       49.91      7.82 o 
  -3   1  18      104.35      108.17      7.81 o 
  -2   1  18      161.34      165.09      8.11 o 
  -1   1  18      187.73      180.78      7.72 o 
   0   1  18      134.08      137.27      7.98 o 
   1   1  18      185.41      177.18      7.92 o 
   2   1  18      159.63      152.01      8.29 o 
   3   1  18      100.44      104.86      7.82 o 
   4   1  18       57.59       56.19      8.46 o 
   5   1  18      139.31      129.70      8.67 o 
  -5   2  18       22.69       21.64      7.95 o 
  -4   2  18       19.42       22.73      7.59 o 
  -3   2  18      181.30      182.48      8.33 o 
  -2   2  18      215.85      206.45      8.25 o 
  -1   2  18      124.49      127.11      7.77 o 
   0   2  18       11.05       14.34      7.76 o 
   1   2  18      121.15      121.94      8.15 o 
   2   2  18      209.34      202.35      7.89 o 
   3   2  18      175.93      178.65      7.92 o 
   4   2  18       19.56       23.72      7.91 o 
   5   2  18       23.19       14.51      8.22 o 
  -4   3  18       74.76       81.77      8.17 o 
  -3   3  18       52.06       49.22      8.27 o 
  -2   3  18      322.05      327.52      8.39 o 
  -1   3  18      100.27      105.80      8.04 o 
   0   3  18       20.42       19.88      7.59 o 
   1   3  18      100.83      107.01      8.20 o 
   2   3  18      321.26      318.40      8.01 o 
   3   3  18       51.91       49.74      7.69 o 
   4   3  18       72.49       68.83      8.43 o 
  -4   4  18      161.91      156.10      9.33 o 
  -3   4  18      114.59      106.43      8.06 o 
  -2   4  18       49.38       54.80      7.69 o 
  -1   4  18       69.33       71.62      7.69 o 
   0   4  18      305.99      297.88      8.22 o 
   1   4  18       67.82       73.90      7.98 o 
   2   4  18       47.89       51.03      8.48 o 
   3   4  18      111.48      109.56      8.56 o 
   4   4  18      162.81      151.67      8.91 o 
  -4   5  18      132.45      117.50     14.14 o 
  -3   5  18       47.46       44.81      8.99 o 
  -2   5  18       29.32       31.98      8.03 o 
  -1   5  18      170.98      161.83      8.20 o 
   0   5  18       70.70       70.26      7.91 o 
   1   5  18      168.87      168.66      8.80 o 
   2   5  18       28.68       29.95      8.63 o 
   3   5  18       50.17       47.24      8.74 o 
   4   5  18      134.07      115.92     11.88 o 
  -3   6  18      121.80      108.64      9.05 o 
  -2   6  18       87.88       92.77      8.90 o 
  -1   6  18       64.50       67.55      8.04 o 
   0   6  18      143.15      139.35      8.23 o 
   1   6  18       65.89       69.86      8.57 o 
   2   6  18       88.94       95.14      8.39 o 
   3   6  18      121.18      110.72      8.43 o 
  -2   7  18      162.72      153.70      8.65 o 
  -1   7  18       40.26       47.67      8.97 o 
   0   7  18        1.02        4.40      7.96 o 
   1   7  18       40.89       47.13      9.25 o 
   2   7  18      161.14      150.42      8.38 o 
   1   0  19      223.48      213.44      8.50 o 
   2   0  19       14.40        7.32      8.76 o 
   3   0  19      196.57      198.67      8.85 o 
  -3   1  19       60.44       63.22      8.16 o 
  -2   1  19      230.49      223.86      9.00 o 
  -1   1  19       98.47       96.62      7.96 o 
   0   1  19       24.68       21.70      7.82 o 
   1   1  19       99.21       99.22      8.74 o 
   2   1  19      227.11      221.01      9.17 o 
   3   1  19       59.38       51.28      8.51 o 
  -3   2  19        7.86        8.15      8.08 o 
  -2   2  19        0.75        2.26      8.43 o 
  -1   2  19       43.46       39.09      8.56 o 
   0   2  19      382.14      375.89      9.12 o 
   1   2  19       43.32       46.28      9.01 o 
   2   2  19        0.48        0.22      8.16 o 
   3   2  19        6.95       10.60      8.38 o 
  -2   3  19       66.11       67.82      8.35 o 
  -1   3  19      204.51      194.35      8.09 o 
   0   3  19       24.03       29.32      8.62 o 
   1   3  19      203.25      190.48      8.88 o 
   2   3  19       67.06       61.67      8.81 o 
  -2   4  19       19.48       21.32      8.67 o 
  -1   4  19       61.29       61.10      8.41 o 
   0   4  19      109.39      117.17      8.53 o 
   1   4  19       60.20       52.25      8.85 o 
   2   4  19       18.34       18.19      8.59 o 
   0   5  19        0.92       14.41     12.10 o 
                                                 
